# Supplementary material for: Impact of corrosion inhibitors on antibiotic resistance, metal resistance, and microbial communities in drinking water
Source: mSphere. 2023 Sep 8;8(5):e00307-23. doi: 10.1128/msphere.00307-23 (PMC10597465; doi:10.1128/msphere.00307-23)
Supplement: Supplemental Tables — Tables S4-S7. [file msphere.00307-23-s0002.xlsx]

## Sheet: Table S4
	Table S4.
	Results of a permutational multivariate analysis of variance (PERMANOVA)
	using Bray-Curtis distances between microcosm microbial communities
	and post-hoc pairwise multilevel comparisons.
	Variable(s)				PERMANOVA					Post-hoc
					Df	Sum of squares	R-squared	F stat	p-value	control vs. Na2SiO3		control vs. NaPO4		control vs. ZnPO4		Na2SiO3 vs. NaPO4		Na2SiO3 vs. ZnPO4		NaPO4 vs. ZnPO4
										p-value	R-squared	p-value	R-squared	p-value	R-squared	p-value	R-squared	p-value	R-squared	p-value	R-squared
	Day				2	1.3	0.059	1.9	0.001	0.001	0.088	0.001	0.1	0.001	0.087	0.053	0.039	0.055	0.034	0.026	0.043
	Inhibitor				3	1.7	0.079	1.6	0.001	0.005	0.042	0.049	0.027	0.001	0.076	0.021	0.045	0.004	0.063	0.002	0.07
	Replicate				2	0.056	0.0025	0.079	1	1	0.0062	1	0.0056	1	0.0049	1	0.0054	1	0.005	1	0.005
	Level				1	3.5	0.16	9.8	0.001	0.001	0.15	0.001	0.13	0.001	0.15	0.001	0.24	0.001	0.28	0.001	0.24
	Inhibitor	Day			3	0.44	0.02	0.41	0.67	0.68	0.0098	0.84	0.0068	0.2	0.018	0.73	0.0097	0.41	0.017	0.36	0.019
	Inhibitor	Replicate			6	0.17	0.0078	0.082	1	1	0.0058	1	0.0056	1	0.0041	1	0.0073	1	0.0052	1	0.0042
	Inhibitor	Level			2	1.4	0.065	2	0.001							0.003	0.085	0.007	0.064	0.002	0.068
	Replicate	Day			4	0.13	0.006	0.095	1	1	0.012	1	0.012	1	0.01	1	0.0054	1	0.0054	1	0.0043
	Level	Day			1	0.24	0.011	0.69	0.23	0.6	0.012	0.36	0.017	0.27	0.02	0.32	0.021	0.47	0.019	0.29	0.024
	Level	Replicate			2	0.051	0.0023	0.072	1	1	0.0068	1	0.0035	1	0.0031	1	0.0058	1	0.0058	1	0.0037
	Inhibitor	Replicate	Day		6	0.15	0.0069	0.072	1	1	0.0052	1	0.0039	1	0.0036	1	0.0069	1	0.005	1	0.0042
	Inhibitor	Level	Day		2	0.32	0.014	0.45	0.69							0.64	0.013	0.53	0.017	0.51	0.018
	Inhibitor	Level	Replicate		4	0.1	0.0046	0.073	1							1	0.0064	1	0.0053	1	0.0037
	Level	Replicate	Day		2	0.057	0.0026	0.081	1	1	0.0078	1	0.0037	1	0.0032	1	0.0071	1	0.0067	1	0.0032
	Inhibitor	Level	Replicate	Day	4	0.11	0.005	0.079	1							1	0.0064	1	0.0056	1	0.0046
	Residual				35	12	0.56				0.65		0.68		0.62		0.49		0.47		0.48
	Total				79	22	1				1		1		1		1		1		1
	R code	adonis2(community_data ~ Inhibitor * Level * Replicate * Day,								pairwise.adonis2(community_data ~ Inhibitor * Level * Replicate * Day,
			strata = sample_data$Water_source, data = sample_data)								strata = "Water_source", data = sample_data)

## Sheet: Table S5
	Table S5.
	Bray-Curtis distances between microcosm microbial communities.
	Sample (x)					Sample (y)					Bray-Curtis distance		R code
	Set	Source	Inhibitor	Level	Day	Set	Source	Inhibitor	Level	Day			vegdist(community_data, method = "bray"))
	set1	Deep	control	normal	day0	set1	deep	control	normal	day0	0.216961
	set1	deep	control	normal	day0	set1	deep	control	normal	day0	0.232525
	set1	deep	control	normal	day0	set1	deep	control	normal	day0	0.121156
	set1	deep	control	normal	day0	set1	deep	control	normal	day3	0.327897
	set1	deep	control	normal	day0	set1	deep	control	normal	day3	0.310586
	set1	deep	control	normal	day0	set1	deep	control	normal	day3	0.333921
	set1	deep	control	normal	day0	set1	deep	control	normal	day3	0.349748
	set1	deep	control	normal	day0	set1	deep	control	normal	day3	0.371327
	set1	deep	control	normal	day0	set1	deep	control	normal	day3	0.322796
	set1	deep	control	normal	day0	set1	deep	control	normal	day3	0.320803
	set1	deep	control	normal	day0	set1	deep	control	normal	day3	0.350242
	set1	deep	control	normal	day0	set1	deep	control	normal	day3	0.338564
	set1	deep	control	normal	day0	set1	deep	control	normal	day7	0.454044
	set1	deep	control	normal	day0	set1	deep	control	normal	day7	0.440151
	set1	deep	control	normal	day0	set1	deep	control	normal	day7	0.455535
	set1	deep	control	normal	day0	set1	deep	control	normal	day7	0.382899
	set1	deep	control	normal	day0	set1	deep	control	normal	day7	0.379515
	set1	deep	control	normal	day0	set1	deep	control	normal	day7	0.387311
	set1	deep	control	normal	day0	set1	deep	control	normal	day7	0.379286
	set1	deep	control	normal	day0	set1	deep	control	normal	day7	0.408786
	set1	deep	control	normal	day0	set1	deep	control	normal	day7	0.379543
	set1	deep	control	normal	day3	set1	deep	control	normal	day3	0.160869
	set1	deep	control	normal	day3	set1	deep	control	normal	day3	0.192168
	set1	deep	control	normal	day3	set1	deep	control	normal	day3	0.154059
	set1	deep	control	normal	day3	set1	deep	control	normal	day7	0.361471
	set1	deep	control	normal	day3	set1	deep	control	normal	day7	0.350215
	set1	deep	control	normal	day3	set1	deep	control	normal	day7	0.362671
	set1	deep	control	normal	day3	set1	deep	control	normal	day7	0.359635
	set1	deep	control	normal	day3	set1	deep	control	normal	day7	0.330516
	set1	deep	control	normal	day3	set1	deep	control	normal	day7	0.353292
	set1	deep	control	normal	day3	set1	deep	control	normal	day7	0.353684
	set1	deep	control	normal	day3	set1	deep	control	normal	day7	0.326484
	set1	deep	control	normal	day3	set1	deep	control	normal	day7	0.311687
	set1	deep	control	normal	day7	set1	deep	control	normal	day7	0.166152
	set1	deep	control	normal	day7	set1	deep	control	normal	day7	0.149513
	set1	deep	control	normal	day7	set1	deep	control	normal	day7	0.163914
	set1	deep	control	normal	day0	set1	deep	Na2SiO3	normal	day3	0.361196
	set1	deep	control	normal	day0	set1	deep	Na2SiO3	normal	day3	0.337547
	set1	deep	control	normal	day0	set1	deep	Na2SiO3	normal	day3	0.333833
	set1	deep	control	normal	day0	set1	deep	Na2SiO3	normal	day3	0.285287
	set1	deep	control	normal	day0	set1	deep	Na2SiO3	normal	day3	0.280093
	set1	deep	control	normal	day0	set1	deep	Na2SiO3	normal	day3	0.263033
	set1	deep	control	normal	day0	set1	deep	Na2SiO3	normal	day3	0.288297
	set1	deep	control	normal	day0	set1	deep	Na2SiO3	normal	day3	0.294801
	set1	deep	control	normal	day0	set1	deep	Na2SiO3	normal	day3	0.268517
	set1	deep	control	normal	day0	set1	deep	Na2SiO3	normal	day7	0.460522
	set1	deep	control	normal	day0	set1	deep	Na2SiO3	normal	day7	0.462938
	set1	deep	control	normal	day0	set1	deep	Na2SiO3	normal	day7	0.473408
	set1	deep	control	normal	day0	set1	deep	Na2SiO3	normal	day7	0.366552
	set1	deep	control	normal	day0	set1	deep	Na2SiO3	normal	day7	0.376631
	set1	deep	control	normal	day0	set1	deep	Na2SiO3	normal	day7	0.377518
	set1	deep	control	normal	day0	set1	deep	Na2SiO3	normal	day7	0.364179
	set1	deep	control	normal	day0	set1	deep	Na2SiO3	normal	day7	0.36711
	set1	deep	control	normal	day0	set1	deep	Na2SiO3	normal	day7	0.358529
	set1	deep	control	normal	day3	set1	deep	Na2SiO3	normal	day3	0.322699	0.256931	mean
	set1	deep	control	normal	day3	set1	deep	Na2SiO3	normal	day3	0.280018	0.0359275	sd
	set1	deep	control	normal	day3	set1	deep	Na2SiO3	normal	day3	0.290695
	set1	deep	control	normal	day3	set1	deep	Na2SiO3	normal	day3	0.26103
	set1	deep	control	normal	day3	set1	deep	Na2SiO3	normal	day3	0.230504
	set1	deep	control	normal	day3	set1	deep	Na2SiO3	normal	day3	0.243347
	set1	deep	control	normal	day3	set1	deep	Na2SiO3	normal	day3	0.248615
	set1	deep	control	normal	day3	set1	deep	Na2SiO3	normal	day3	0.205777
	set1	deep	control	normal	day3	set1	deep	Na2SiO3	normal	day3	0.229689
	set1	deep	control	normal	day3	set1	deep	Na2SiO3	normal	day7	0.389351
	set1	deep	control	normal	day3	set1	deep	Na2SiO3	normal	day7	0.382848
	set1	deep	control	normal	day3	set1	deep	Na2SiO3	normal	day7	0.39511
	set1	deep	control	normal	day3	set1	deep	Na2SiO3	normal	day7	0.370198
	set1	deep	control	normal	day3	set1	deep	Na2SiO3	normal	day7	0.374918
	set1	deep	control	normal	day3	set1	deep	Na2SiO3	normal	day7	0.383852
	set1	deep	control	normal	day3	set1	deep	Na2SiO3	normal	day7	0.337714
	set1	deep	control	normal	day3	set1	deep	Na2SiO3	normal	day7	0.333462
	set1	deep	control	normal	day3	set1	deep	Na2SiO3	normal	day7	0.345542
	set1	deep	control	normal	day7	set1	deep	Na2SiO3	normal	day3	0.3366
	set1	deep	control	normal	day7	set1	deep	Na2SiO3	normal	day3	0.326009
	set1	deep	control	normal	day7	set1	deep	Na2SiO3	normal	day3	0.328823
	set1	deep	control	normal	day7	set1	deep	Na2SiO3	normal	day3	0.368844
	set1	deep	control	normal	day7	set1	deep	Na2SiO3	normal	day3	0.338298
	set1	deep	control	normal	day7	set1	deep	Na2SiO3	normal	day3	0.348225
	set1	deep	control	normal	day7	set1	deep	Na2SiO3	normal	day3	0.319425
	set1	deep	control	normal	day7	set1	deep	Na2SiO3	normal	day3	0.317392
	set1	deep	control	normal	day7	set1	deep	Na2SiO3	normal	day3	0.328557
	set1	deep	control	normal	day7	set1	deep	Na2SiO3	normal	day7	0.216234
	set1	deep	control	normal	day7	set1	deep	Na2SiO3	normal	day7	0.20655
	set1	deep	control	normal	day7	set1	deep	Na2SiO3	normal	day7	0.229331
	set1	deep	control	normal	day7	set1	deep	Na2SiO3	normal	day7	0.246289
	set1	deep	control	normal	day7	set1	deep	Na2SiO3	normal	day7	0.227657
	set1	deep	control	normal	day7	set1	deep	Na2SiO3	normal	day7	0.273605
	set1	deep	control	normal	day7	set1	deep	Na2SiO3	normal	day7	0.204017
	set1	deep	control	normal	day7	set1	deep	Na2SiO3	normal	day7	0.174251
	set1	deep	control	normal	day7	set1	deep	Na2SiO3	normal	day7	0.211319
	set1	deep	control	normal	day0	set1	deep	NaPO4	normal	day3	0.327567
	set1	deep	control	normal	day0	set1	deep	NaPO4	normal	day3	0.364045
	set1	deep	control	normal	day0	set1	deep	NaPO4	normal	day3	0.364313
	set1	deep	control	normal	day0	set1	deep	NaPO4	normal	day3	0.239504
	set1	deep	control	normal	day0	set1	deep	NaPO4	normal	day3	0.27244
	set1	deep	control	normal	day0	set1	deep	NaPO4	normal	day3	0.275723
	set1	deep	control	normal	day0	set1	deep	NaPO4	normal	day3	0.215724
	set1	deep	control	normal	day0	set1	deep	NaPO4	normal	day3	0.248532
	set1	deep	control	normal	day0	set1	deep	NaPO4	normal	day3	0.258237
	set1	deep	control	normal	day0	set1	deep	NaPO4	normal	day7	0.440415
	set1	deep	control	normal	day0	set1	deep	NaPO4	normal	day7	0.469115
	set1	deep	control	normal	day0	set1	deep	NaPO4	normal	day7	0.420316
	set1	deep	control	normal	day0	set1	deep	NaPO4	normal	day7	0.348554
	set1	deep	control	normal	day0	set1	deep	NaPO4	normal	day7	0.383531
	set1	deep	control	normal	day0	set1	deep	NaPO4	normal	day7	0.331502
	set1	deep	control	normal	day0	set1	deep	NaPO4	normal	day7	0.323072
	set1	deep	control	normal	day0	set1	deep	NaPO4	normal	day7	0.363799
	set1	deep	control	normal	day0	set1	deep	NaPO4	normal	day7	0.327472
	set1	deep	control	normal	day3	set1	deep	NaPO4	normal	day3	0.31125
	set1	deep	control	normal	day3	set1	deep	NaPO4	normal	day3	0.357509
	set1	deep	control	normal	day3	set1	deep	NaPO4	normal	day3	0.355742
	set1	deep	control	normal	day3	set1	deep	NaPO4	normal	day3	0.273798
	set1	deep	control	normal	day3	set1	deep	NaPO4	normal	day3	0.30561
	set1	deep	control	normal	day3	set1	deep	NaPO4	normal	day3	0.295891
	set1	deep	control	normal	day3	set1	deep	NaPO4	normal	day3	0.254012
	set1	deep	control	normal	day3	set1	deep	NaPO4	normal	day3	0.285952
	set1	deep	control	normal	day3	set1	deep	NaPO4	normal	day3	0.278535
	set1	deep	control	normal	day3	set1	deep	NaPO4	normal	day7	0.39455
	set1	deep	control	normal	day3	set1	deep	NaPO4	normal	day7	0.434592
	set1	deep	control	normal	day3	set1	deep	NaPO4	normal	day7	0.399419
	set1	deep	control	normal	day3	set1	deep	NaPO4	normal	day7	0.373002
	set1	deep	control	normal	day3	set1	deep	NaPO4	normal	day7	0.41298
	set1	deep	control	normal	day3	set1	deep	NaPO4	normal	day7	0.36816
	set1	deep	control	normal	day3	set1	deep	NaPO4	normal	day7	0.340895
	set1	deep	control	normal	day3	set1	deep	NaPO4	normal	day7	0.383979
	set1	deep	control	normal	day3	set1	deep	NaPO4	normal	day7	0.344155
	set1	deep	control	normal	day7	set1	deep	NaPO4	normal	day3	0.305269
	set1	deep	control	normal	day7	set1	deep	NaPO4	normal	day3	0.314581
	set1	deep	control	normal	day7	set1	deep	NaPO4	normal	day3	0.323667
	set1	deep	control	normal	day7	set1	deep	NaPO4	normal	day3	0.338109
	set1	deep	control	normal	day7	set1	deep	NaPO4	normal	day3	0.365755
	set1	deep	control	normal	day7	set1	deep	NaPO4	normal	day3	0.375155
	set1	deep	control	normal	day7	set1	deep	NaPO4	normal	day3	0.295254
	set1	deep	control	normal	day7	set1	deep	NaPO4	normal	day3	0.301685
	set1	deep	control	normal	day7	set1	deep	NaPO4	normal	day3	0.313898
	set1	deep	control	normal	day7	set1	deep	NaPO4	normal	day7	0.221372
	set1	deep	control	normal	day7	set1	deep	NaPO4	normal	day7	0.290842
	set1	deep	control	normal	day7	set1	deep	NaPO4	normal	day7	0.246868
	set1	deep	control	normal	day7	set1	deep	NaPO4	normal	day7	0.268938
	set1	deep	control	normal	day7	set1	deep	NaPO4	normal	day7	0.327055
	set1	deep	control	normal	day7	set1	deep	NaPO4	normal	day7	0.279483
	set1	deep	control	normal	day7	set1	deep	NaPO4	normal	day7	0.218261
	set1	deep	control	normal	day7	set1	deep	NaPO4	normal	day7	0.273012
	set1	deep	control	normal	day7	set1	deep	NaPO4	normal	day7	0.23119
	set1	deep	control	normal	day0	set1	deep	ZnPO4	normal	day3	0.409625
	set1	deep	control	normal	day0	set1	deep	ZnPO4	normal	day3	0.426597
	set1	deep	control	normal	day0	set1	deep	ZnPO4	normal	day3	0.413815
	set1	deep	control	normal	day0	set1	deep	ZnPO4	normal	day3	0.337215
	set1	deep	control	normal	day0	set1	deep	ZnPO4	normal	day3	0.363991
	set1	deep	control	normal	day0	set1	deep	ZnPO4	normal	day3	0.342133
	set1	deep	control	normal	day0	set1	deep	ZnPO4	normal	day3	0.330842
	set1	deep	control	normal	day0	set1	deep	ZnPO4	normal	day3	0.341911
	set1	deep	control	normal	day0	set1	deep	ZnPO4	normal	day3	0.321988
	set1	deep	control	normal	day0	set1	deep	ZnPO4	normal	day7	0.442748
	set1	deep	control	normal	day0	set1	deep	ZnPO4	normal	day7	0.488573
	set1	deep	control	normal	day0	set1	deep	ZnPO4	normal	day7	0.500612
	set1	deep	control	normal	day0	set1	deep	ZnPO4	normal	day7	0.381351
	set1	deep	control	normal	day0	set1	deep	ZnPO4	normal	day7	0.413968
	set1	deep	control	normal	day0	set1	deep	ZnPO4	normal	day7	0.443088
	set1	deep	control	normal	day0	set1	deep	ZnPO4	normal	day7	0.378238
	set1	deep	control	normal	day0	set1	deep	ZnPO4	normal	day7	0.402263
	set1	deep	control	normal	day0	set1	deep	ZnPO4	normal	day7	0.429622
	set1	deep	control	normal	day3	set1	deep	ZnPO4	normal	day3	0.375339
	set1	deep	control	normal	day3	set1	deep	ZnPO4	normal	day3	0.408228
	set1	deep	control	normal	day3	set1	deep	ZnPO4	normal	day3	0.398716
	set1	deep	control	normal	day3	set1	deep	ZnPO4	normal	day3	0.335474
	set1	deep	control	normal	day3	set1	deep	ZnPO4	normal	day3	0.37389
	set1	deep	control	normal	day3	set1	deep	ZnPO4	normal	day3	0.359021
	set1	deep	control	normal	day3	set1	deep	ZnPO4	normal	day3	0.314167
	set1	deep	control	normal	day3	set1	deep	ZnPO4	normal	day3	0.354475
	set1	deep	control	normal	day3	set1	deep	ZnPO4	normal	day3	0.331794
	set1	deep	control	normal	day3	set1	deep	ZnPO4	normal	day7	0.38693
	set1	deep	control	normal	day3	set1	deep	ZnPO4	normal	day7	0.425932
	set1	deep	control	normal	day3	set1	deep	ZnPO4	normal	day7	0.450544
	set1	deep	control	normal	day3	set1	deep	ZnPO4	normal	day7	0.364725
	set1	deep	control	normal	day3	set1	deep	ZnPO4	normal	day7	0.405758
	set1	deep	control	normal	day3	set1	deep	ZnPO4	normal	day7	0.440216
	set1	deep	control	normal	day3	set1	deep	ZnPO4	normal	day7	0.336403
	set1	deep	control	normal	day3	set1	deep	ZnPO4	normal	day7	0.379073
	set1	deep	control	normal	day3	set1	deep	ZnPO4	normal	day7	0.393433
	set1	deep	control	normal	day7	set1	deep	ZnPO4	normal	day3	0.38968
	set1	deep	control	normal	day7	set1	deep	ZnPO4	normal	day3	0.419585
	set1	deep	control	normal	day7	set1	deep	ZnPO4	normal	day3	0.38986
	set1	deep	control	normal	day7	set1	deep	ZnPO4	normal	day3	0.422781
	set1	deep	control	normal	day7	set1	deep	ZnPO4	normal	day3	0.46612
	set1	deep	control	normal	day7	set1	deep	ZnPO4	normal	day3	0.431185
	set1	deep	control	normal	day7	set1	deep	ZnPO4	normal	day3	0.379088
	set1	deep	control	normal	day7	set1	deep	ZnPO4	normal	day3	0.414262
	set1	deep	control	normal	day7	set1	deep	ZnPO4	normal	day3	0.385942
	set1	deep	control	normal	day7	set1	deep	ZnPO4	normal	day7	0.292321
	set1	deep	control	normal	day7	set1	deep	ZnPO4	normal	day7	0.353048
	set1	deep	control	normal	day7	set1	deep	ZnPO4	normal	day7	0.383849
	set1	deep	control	normal	day7	set1	deep	ZnPO4	normal	day7	0.337371
	set1	deep	control	normal	day7	set1	deep	ZnPO4	normal	day7	0.401159
	set1	deep	control	normal	day7	set1	deep	ZnPO4	normal	day7	0.42121
	set1	deep	control	normal	day7	set1	deep	ZnPO4	normal	day7	0.300619
	set1	deep	control	normal	day7	set1	deep	ZnPO4	normal	day7	0.349897
	set1	deep	control	normal	day7	set1	deep	ZnPO4	normal	day7	0.379676
	set1	deep	Na2SiO3	normal	day3	set1	deep	Na2SiO3	normal	day3	0.153427
	set1	deep	Na2SiO3	normal	day3	set1	deep	Na2SiO3	normal	day3	0.16396
	set1	deep	Na2SiO3	normal	day3	set1	deep	Na2SiO3	normal	day3	0.144137
	set1	deep	Na2SiO3	normal	day3	set1	deep	Na2SiO3	normal	day7	0.309753
	set1	deep	Na2SiO3	normal	day3	set1	deep	Na2SiO3	normal	day7	0.32642
	set1	deep	Na2SiO3	normal	day3	set1	deep	Na2SiO3	normal	day7	0.321995
	set1	deep	Na2SiO3	normal	day3	set1	deep	Na2SiO3	normal	day7	0.311588
	set1	deep	Na2SiO3	normal	day3	set1	deep	Na2SiO3	normal	day7	0.303159
	set1	deep	Na2SiO3	normal	day3	set1	deep	Na2SiO3	normal	day7	0.325964
	set1	deep	Na2SiO3	normal	day3	set1	deep	Na2SiO3	normal	day7	0.336552
	set1	deep	Na2SiO3	normal	day3	set1	deep	Na2SiO3	normal	day7	0.319564
	set1	deep	Na2SiO3	normal	day3	set1	deep	Na2SiO3	normal	day7	0.323611
	set1	deep	Na2SiO3	normal	day7	set1	deep	Na2SiO3	normal	day7	0.171156
	set1	deep	Na2SiO3	normal	day7	set1	deep	Na2SiO3	normal	day7	0.161427
	set1	deep	Na2SiO3	normal	day7	set1	deep	Na2SiO3	normal	day7	0.15516
	set1	deep	Na2SiO3	normal	day3	set1	deep	NaPO4	normal	day3	0.216337
	set1	deep	Na2SiO3	normal	day3	set1	deep	NaPO4	normal	day3	0.188747
	set1	deep	Na2SiO3	normal	day3	set1	deep	NaPO4	normal	day3	0.189862
	set1	deep	Na2SiO3	normal	day3	set1	deep	NaPO4	normal	day3	0.208354
	set1	deep	Na2SiO3	normal	day3	set1	deep	NaPO4	normal	day3	0.214514
	set1	deep	Na2SiO3	normal	day3	set1	deep	NaPO4	normal	day3	0.216426
	set1	deep	Na2SiO3	normal	day3	set1	deep	NaPO4	normal	day3	0.18019
	set1	deep	Na2SiO3	normal	day3	set1	deep	NaPO4	normal	day3	0.193158
	set1	deep	Na2SiO3	normal	day3	set1	deep	NaPO4	normal	day3	0.184374
	set1	deep	Na2SiO3	normal	day3	set1	deep	NaPO4	normal	day7	0.308061
	set1	deep	Na2SiO3	normal	day3	set1	deep	NaPO4	normal	day7	0.328866
	set1	deep	Na2SiO3	normal	day3	set1	deep	NaPO4	normal	day7	0.280444
	set1	deep	Na2SiO3	normal	day3	set1	deep	NaPO4	normal	day7	0.318992
	set1	deep	Na2SiO3	normal	day3	set1	deep	NaPO4	normal	day7	0.346226
	set1	deep	Na2SiO3	normal	day3	set1	deep	NaPO4	normal	day7	0.290837
	set1	deep	Na2SiO3	normal	day3	set1	deep	NaPO4	normal	day7	0.305019
	set1	deep	Na2SiO3	normal	day3	set1	deep	NaPO4	normal	day7	0.327557
	set1	deep	Na2SiO3	normal	day3	set1	deep	NaPO4	normal	day7	0.283595
	set1	deep	Na2SiO3	normal	day7	set1	deep	NaPO4	normal	day3	0.27494
	set1	deep	Na2SiO3	normal	day7	set1	deep	NaPO4	normal	day3	0.259324
	set1	deep	Na2SiO3	normal	day7	set1	deep	NaPO4	normal	day3	0.283599
	set1	deep	Na2SiO3	normal	day7	set1	deep	NaPO4	normal	day3	0.285307
	set1	deep	Na2SiO3	normal	day7	set1	deep	NaPO4	normal	day3	0.29166
	set1	deep	Na2SiO3	normal	day7	set1	deep	NaPO4	normal	day3	0.306886
	set1	deep	Na2SiO3	normal	day7	set1	deep	NaPO4	normal	day3	0.272226
	set1	deep	Na2SiO3	normal	day7	set1	deep	NaPO4	normal	day3	0.257644
	set1	deep	Na2SiO3	normal	day7	set1	deep	NaPO4	normal	day3	0.280997
	set1	deep	Na2SiO3	normal	day7	set1	deep	NaPO4	normal	day7	0.159503
	set1	deep	Na2SiO3	normal	day7	set1	deep	NaPO4	normal	day7	0.196654
	set1	deep	Na2SiO3	normal	day7	set1	deep	NaPO4	normal	day7	0.177974
	set1	deep	Na2SiO3	normal	day7	set1	deep	NaPO4	normal	day7	0.171466
	set1	deep	Na2SiO3	normal	day7	set1	deep	NaPO4	normal	day7	0.218257
	set1	deep	Na2SiO3	normal	day7	set1	deep	NaPO4	normal	day7	0.203356
	set1	deep	Na2SiO3	normal	day7	set1	deep	NaPO4	normal	day7	0.154483
	set1	deep	Na2SiO3	normal	day7	set1	deep	NaPO4	normal	day7	0.173057
	set1	deep	Na2SiO3	normal	day7	set1	deep	NaPO4	normal	day7	0.196121
	set1	deep	Na2SiO3	normal	day3	set1	deep	ZnPO4	normal	day3	0.228239
	set1	deep	Na2SiO3	normal	day3	set1	deep	ZnPO4	normal	day3	0.270729
	set1	deep	Na2SiO3	normal	day3	set1	deep	ZnPO4	normal	day3	0.260953
	set1	deep	Na2SiO3	normal	day3	set1	deep	ZnPO4	normal	day3	0.247833
	set1	deep	Na2SiO3	normal	day3	set1	deep	ZnPO4	normal	day3	0.288999
	set1	deep	Na2SiO3	normal	day3	set1	deep	ZnPO4	normal	day3	0.282165
	set1	deep	Na2SiO3	normal	day3	set1	deep	ZnPO4	normal	day3	0.240721
	set1	deep	Na2SiO3	normal	day3	set1	deep	ZnPO4	normal	day3	0.270364
	set1	deep	Na2SiO3	normal	day3	set1	deep	ZnPO4	normal	day3	0.262021
	set1	deep	Na2SiO3	normal	day3	set1	deep	ZnPO4	normal	day7	0.301917
	set1	deep	Na2SiO3	normal	day3	set1	deep	ZnPO4	normal	day7	0.343049
	set1	deep	Na2SiO3	normal	day3	set1	deep	ZnPO4	normal	day7	0.360568
	set1	deep	Na2SiO3	normal	day3	set1	deep	ZnPO4	normal	day7	0.291526
	set1	deep	Na2SiO3	normal	day3	set1	deep	ZnPO4	normal	day7	0.35108
	set1	deep	Na2SiO3	normal	day3	set1	deep	ZnPO4	normal	day7	0.361494
	set1	deep	Na2SiO3	normal	day3	set1	deep	ZnPO4	normal	day7	0.281672
	set1	deep	Na2SiO3	normal	day3	set1	deep	ZnPO4	normal	day7	0.324898
	set1	deep	Na2SiO3	normal	day3	set1	deep	ZnPO4	normal	day7	0.347862
	set1	deep	Na2SiO3	normal	day7	set1	deep	ZnPO4	normal	day3	0.357071
	set1	deep	Na2SiO3	normal	day7	set1	deep	ZnPO4	normal	day3	0.371058
	set1	deep	Na2SiO3	normal	day7	set1	deep	ZnPO4	normal	day3	0.345174
	set1	deep	Na2SiO3	normal	day7	set1	deep	ZnPO4	normal	day3	0.368013
	set1	deep	Na2SiO3	normal	day7	set1	deep	ZnPO4	normal	day3	0.406291
	set1	deep	Na2SiO3	normal	day7	set1	deep	ZnPO4	normal	day3	0.37029
	set1	deep	Na2SiO3	normal	day7	set1	deep	ZnPO4	normal	day3	0.365333
	set1	deep	Na2SiO3	normal	day7	set1	deep	ZnPO4	normal	day3	0.365787
	set1	deep	Na2SiO3	normal	day7	set1	deep	ZnPO4	normal	day3	0.345244
	set1	deep	Na2SiO3	normal	day7	set1	deep	ZnPO4	normal	day7	0.280518
	set1	deep	Na2SiO3	normal	day7	set1	deep	ZnPO4	normal	day7	0.299029
	set1	deep	Na2SiO3	normal	day7	set1	deep	ZnPO4	normal	day7	0.321354
	set1	deep	Na2SiO3	normal	day7	set1	deep	ZnPO4	normal	day7	0.313633
	set1	deep	Na2SiO3	normal	day7	set1	deep	ZnPO4	normal	day7	0.348446
	set1	deep	Na2SiO3	normal	day7	set1	deep	ZnPO4	normal	day7	0.361534
	set1	deep	Na2SiO3	normal	day7	set1	deep	ZnPO4	normal	day7	0.315247
	set1	deep	Na2SiO3	normal	day7	set1	deep	ZnPO4	normal	day7	0.315065
	set1	deep	Na2SiO3	normal	day7	set1	deep	ZnPO4	normal	day7	0.332162
	set1	deep	NaPO4	normal	day3	set1	deep	NaPO4	normal	day3	0.128293
	set1	deep	NaPO4	normal	day3	set1	deep	NaPO4	normal	day3	0.14761
	set1	deep	NaPO4	normal	day3	set1	deep	NaPO4	normal	day3	0.110533
	set1	deep	NaPO4	normal	day3	set1	deep	NaPO4	normal	day7	0.248258
	set1	deep	NaPO4	normal	day3	set1	deep	NaPO4	normal	day7	0.284285
	set1	deep	NaPO4	normal	day3	set1	deep	NaPO4	normal	day7	0.254558
	set1	deep	NaPO4	normal	day3	set1	deep	NaPO4	normal	day7	0.237561
	set1	deep	NaPO4	normal	day3	set1	deep	NaPO4	normal	day7	0.25937
	set1	deep	NaPO4	normal	day3	set1	deep	NaPO4	normal	day7	0.253341
	set1	deep	NaPO4	normal	day3	set1	deep	NaPO4	normal	day7	0.231683
	set1	deep	NaPO4	normal	day3	set1	deep	NaPO4	normal	day7	0.278614
	set1	deep	NaPO4	normal	day3	set1	deep	NaPO4	normal	day7	0.24151
	set1	deep	NaPO4	normal	day7	set1	deep	NaPO4	normal	day7	0.167146
	set1	deep	NaPO4	normal	day7	set1	deep	NaPO4	normal	day7	0.158436
	set1	deep	NaPO4	normal	day7	set1	deep	NaPO4	normal	day7	0.164258
	set1	deep	NaPO4	normal	day3	set1	deep	ZnPO4	normal	day3	0.270034
	set1	deep	NaPO4	normal	day3	set1	deep	ZnPO4	normal	day3	0.283927
	set1	deep	NaPO4	normal	day3	set1	deep	ZnPO4	normal	day3	0.251817
	set1	deep	NaPO4	normal	day3	set1	deep	ZnPO4	normal	day3	0.260052
	set1	deep	NaPO4	normal	day3	set1	deep	ZnPO4	normal	day3	0.270658
	set1	deep	NaPO4	normal	day3	set1	deep	ZnPO4	normal	day3	0.231784
	set1	deep	NaPO4	normal	day3	set1	deep	ZnPO4	normal	day3	0.253131
	set1	deep	NaPO4	normal	day3	set1	deep	ZnPO4	normal	day3	0.261744
	set1	deep	NaPO4	normal	day3	set1	deep	ZnPO4	normal	day3	0.225772
	set1	deep	NaPO4	normal	day3	set1	deep	ZnPO4	normal	day7	0.306341
	set1	deep	NaPO4	normal	day3	set1	deep	ZnPO4	normal	day7	0.314556
	set1	deep	NaPO4	normal	day3	set1	deep	ZnPO4	normal	day7	0.36631
	set1	deep	NaPO4	normal	day3	set1	deep	ZnPO4	normal	day7	0.292734
	set1	deep	NaPO4	normal	day3	set1	deep	ZnPO4	normal	day7	0.292695
	set1	deep	NaPO4	normal	day3	set1	deep	ZnPO4	normal	day7	0.349052
	set1	deep	NaPO4	normal	day3	set1	deep	ZnPO4	normal	day7	0.290787
	set1	deep	NaPO4	normal	day3	set1	deep	ZnPO4	normal	day7	0.288708
	set1	deep	NaPO4	normal	day3	set1	deep	ZnPO4	normal	day7	0.349897
	set1	deep	NaPO4	normal	day7	set1	deep	ZnPO4	normal	day3	0.350685
	set1	deep	NaPO4	normal	day7	set1	deep	ZnPO4	normal	day3	0.360373
	set1	deep	NaPO4	normal	day7	set1	deep	ZnPO4	normal	day3	0.333776
	set1	deep	NaPO4	normal	day7	set1	deep	ZnPO4	normal	day3	0.378934
	set1	deep	NaPO4	normal	day7	set1	deep	ZnPO4	normal	day3	0.372708
	set1	deep	NaPO4	normal	day7	set1	deep	ZnPO4	normal	day3	0.358595
	set1	deep	NaPO4	normal	day7	set1	deep	ZnPO4	normal	day3	0.336372
	set1	deep	NaPO4	normal	day7	set1	deep	ZnPO4	normal	day3	0.352096
	set1	deep	NaPO4	normal	day7	set1	deep	ZnPO4	normal	day3	0.322821
	set1	deep	NaPO4	normal	day7	set1	deep	ZnPO4	normal	day7	0.305074
	set1	deep	NaPO4	normal	day7	set1	deep	ZnPO4	normal	day7	0.319603
	set1	deep	NaPO4	normal	day7	set1	deep	ZnPO4	normal	day7	0.329263
	set1	deep	NaPO4	normal	day7	set1	deep	ZnPO4	normal	day7	0.344808
	set1	deep	NaPO4	normal	day7	set1	deep	ZnPO4	normal	day7	0.317631
	set1	deep	NaPO4	normal	day7	set1	deep	ZnPO4	normal	day7	0.339974
	set1	deep	NaPO4	normal	day7	set1	deep	ZnPO4	normal	day7	0.289391
	set1	deep	NaPO4	normal	day7	set1	deep	ZnPO4	normal	day7	0.309014
	set1	deep	NaPO4	normal	day7	set1	deep	ZnPO4	normal	day7	0.334044
	set1	deep	ZnPO4	normal	day3	set1	deep	ZnPO4	normal	day3	0.137585
	set1	deep	ZnPO4	normal	day3	set1	deep	ZnPO4	normal	day3	0.123023
	set1	deep	ZnPO4	normal	day3	set1	deep	ZnPO4	normal	day3	0.141979
	set1	deep	ZnPO4	normal	day3	set1	deep	ZnPO4	normal	day7	0.246743
	set1	deep	ZnPO4	normal	day3	set1	deep	ZnPO4	normal	day7	0.25808
	set1	deep	ZnPO4	normal	day3	set1	deep	ZnPO4	normal	day7	0.277969
	set1	deep	ZnPO4	normal	day3	set1	deep	ZnPO4	normal	day7	0.263461
	set1	deep	ZnPO4	normal	day3	set1	deep	ZnPO4	normal	day7	0.241196
	set1	deep	ZnPO4	normal	day3	set1	deep	ZnPO4	normal	day7	0.252779
	set1	deep	ZnPO4	normal	day3	set1	deep	ZnPO4	normal	day7	0.264224
	set1	deep	ZnPO4	normal	day3	set1	deep	ZnPO4	normal	day7	0.236662
	set1	deep	ZnPO4	normal	day3	set1	deep	ZnPO4	normal	day7	0.274736
	set1	deep	ZnPO4	normal	day7	set1	deep	ZnPO4	normal	day7	0.191856
	set1	deep	ZnPO4	normal	day7	set1	deep	ZnPO4	normal	day7	0.226129
	set1	deep	ZnPO4	normal	day7	set1	deep	ZnPO4	normal	day7	0.232078
	set1	deep	control	normal	day0	set2	shallow	control	normal	day0	0.886074
	set1	deep	control	normal	day0	set2	shallow	control	normal	day0	0.898257
	set1	deep	control	normal	day0	set2	shallow	control	normal	day0	0.885468
	set1	deep	control	normal	day0	set2	shallow	control	normal	day0	0.887119
	set1	deep	control	normal	day0	set2	shallow	control	normal	day0	0.895525
	set1	deep	control	normal	day0	set2	shallow	control	normal	day0	0.899167
	set1	deep	control	normal	day0	set2	shallow	control	normal	day3	0.81176
	set1	deep	control	normal	day0	set2	shallow	control	normal	day3	0.819621
	set1	deep	control	normal	day0	set2	shallow	control	normal	day3	0.822719
	set1	deep	control	normal	day0	set2	shallow	control	normal	day3	0.79983
	set1	deep	control	normal	day0	set2	shallow	control	normal	day3	0.806731
	set1	deep	control	normal	day0	set2	shallow	control	normal	day3	0.809456
	set1	deep	control	normal	day0	set2	shallow	control	normal	day3	0.812981
	set1	deep	control	normal	day0	set2	shallow	control	normal	day3	0.812056
	set1	deep	control	normal	day0	set2	shallow	control	normal	day3	0.812015
	set1	deep	control	normal	day0	set2	shallow	control	normal	day7	0.866361
	set1	deep	control	normal	day0	set2	shallow	control	normal	day7	0.8733
	set1	deep	control	normal	day0	set2	shallow	control	normal	day7	0.828967
	set1	deep	control	normal	day0	set2	shallow	control	normal	day7	0.860522
	set1	deep	control	normal	day0	set2	shallow	control	normal	day7	0.858395
	set1	deep	control	normal	day0	set2	shallow	control	normal	day7	0.870318
	set1	deep	control	normal	day0	set2	shallow	control	normal	day7	0.817649
	set1	deep	control	normal	day0	set2	shallow	control	normal	day7	0.867696
	set1	deep	control	normal	day0	set2	shallow	control	normal	day7	0.815974
	set1	deep	control	normal	day3	set2	shallow	control	normal	day0	0.885143
	set1	deep	control	normal	day3	set2	shallow	control	normal	day0	0.88727
	set1	deep	control	normal	day3	set2	shallow	control	normal	day0	0.889811
	set1	deep	control	normal	day3	set2	shallow	control	normal	day0	0.899928
	set1	deep	control	normal	day3	set2	shallow	control	normal	day0	0.901654
	set1	deep	control	normal	day3	set2	shallow	control	normal	day0	0.902802
	set1	deep	control	normal	day3	set2	shallow	control	normal	day3	0.783768
	set1	deep	control	normal	day3	set2	shallow	control	normal	day3	0.800785
	set1	deep	control	normal	day3	set2	shallow	control	normal	day3	0.807221
	set1	deep	control	normal	day3	set2	shallow	control	normal	day3	0.797183
	set1	deep	control	normal	day3	set2	shallow	control	normal	day3	0.799637
	set1	deep	control	normal	day3	set2	shallow	control	normal	day3	0.814756
	set1	deep	control	normal	day3	set2	shallow	control	normal	day3	0.819541
	set1	deep	control	normal	day3	set2	shallow	control	normal	day3	0.817199
	set1	deep	control	normal	day3	set2	shallow	control	normal	day3	0.822472
	set1	deep	control	normal	day3	set2	shallow	control	normal	day7	0.868625
	set1	deep	control	normal	day3	set2	shallow	control	normal	day7	0.879077
	set1	deep	control	normal	day3	set2	shallow	control	normal	day7	0.81837
	set1	deep	control	normal	day3	set2	shallow	control	normal	day7	0.867186
	set1	deep	control	normal	day3	set2	shallow	control	normal	day7	0.864272
	set1	deep	control	normal	day3	set2	shallow	control	normal	day7	0.877308
	set1	deep	control	normal	day3	set2	shallow	control	normal	day7	0.826912
	set1	deep	control	normal	day3	set2	shallow	control	normal	day7	0.874071
	set1	deep	control	normal	day3	set2	shallow	control	normal	day7	0.824685
	set1	deep	control	normal	day7	set2	shallow	control	normal	day0	0.904931
	set1	deep	control	normal	day7	set2	shallow	control	normal	day0	0.904035
	set1	deep	control	normal	day7	set2	shallow	control	normal	day0	0.909495
	set1	deep	control	normal	day7	set2	shallow	control	normal	day0	0.907305
	set1	deep	control	normal	day7	set2	shallow	control	normal	day0	0.908751
	set1	deep	control	normal	day7	set2	shallow	control	normal	day0	0.910792
	set1	deep	control	normal	day7	set2	shallow	control	normal	day3	0.842779
	set1	deep	control	normal	day7	set2	shallow	control	normal	day3	0.813568
	set1	deep	control	normal	day7	set2	shallow	control	normal	day3	0.842758
	set1	deep	control	normal	day7	set2	shallow	control	normal	day3	0.849353
	set1	deep	control	normal	day7	set2	shallow	control	normal	day3	0.849421
	set1	deep	control	normal	day7	set2	shallow	control	normal	day3	0.828392
	set1	deep	control	normal	day7	set2	shallow	control	normal	day3	0.848461
	set1	deep	control	normal	day7	set2	shallow	control	normal	day3	0.834109
	set1	deep	control	normal	day7	set2	shallow	control	normal	day3	0.849007
	set1	deep	control	normal	day7	set2	shallow	control	normal	day7	0.875297
	set1	deep	control	normal	day7	set2	shallow	control	normal	day7	0.881002
	set1	deep	control	normal	day7	set2	shallow	control	normal	day7	0.845464
	set1	deep	control	normal	day7	set2	shallow	control	normal	day7	0.87638
	set1	deep	control	normal	day7	set2	shallow	control	normal	day7	0.874144
	set1	deep	control	normal	day7	set2	shallow	control	normal	day7	0.884757
	set1	deep	control	normal	day7	set2	shallow	control	normal	day7	0.838789
	set1	deep	control	normal	day7	set2	shallow	control	normal	day7	0.87992
	set1	deep	control	normal	day7	set2	shallow	control	normal	day7	0.842746
	set1	deep	control	normal	day0	set2	shallow	Na2SiO3	normal	day3	0.856508
	set1	deep	control	normal	day0	set2	shallow	Na2SiO3	normal	day3	0.871231
	set1	deep	control	normal	day0	set2	shallow	Na2SiO3	normal	day3	0.861953
	set1	deep	control	normal	day0	set2	shallow	Na2SiO3	normal	day3	0.851239
	set1	deep	control	normal	day0	set2	shallow	Na2SiO3	normal	day3	0.865315
	set1	deep	control	normal	day0	set2	shallow	Na2SiO3	normal	day3	0.857485
	set1	deep	control	normal	day0	set2	shallow	Na2SiO3	normal	day3	0.85006
	set1	deep	control	normal	day0	set2	shallow	Na2SiO3	normal	day3	0.865461
	set1	deep	control	normal	day0	set2	shallow	Na2SiO3	normal	day3	0.857027
	set1	deep	control	normal	day0	set2	shallow	Na2SiO3	normal	day7	0.85767
	set1	deep	control	normal	day0	set2	shallow	Na2SiO3	normal	day7	0.884137
	set1	deep	control	normal	day0	set2	shallow	Na2SiO3	normal	day7	0.868579
	set1	deep	control	normal	day0	set2	shallow	Na2SiO3	normal	day7	0.850943
	set1	deep	control	normal	day0	set2	shallow	Na2SiO3	normal	day7	0.876693
	set1	deep	control	normal	day0	set2	shallow	Na2SiO3	normal	day7	0.86024
	set1	deep	control	normal	day0	set2	shallow	Na2SiO3	normal	day7	0.850258
	set1	deep	control	normal	day0	set2	shallow	Na2SiO3	normal	day7	0.873391
	set1	deep	control	normal	day0	set2	shallow	Na2SiO3	normal	day7	0.857555
	set1	deep	control	normal	day3	set2	shallow	Na2SiO3	normal	day3	0.849956
	set1	deep	control	normal	day3	set2	shallow	Na2SiO3	normal	day3	0.857842
	set1	deep	control	normal	day3	set2	shallow	Na2SiO3	normal	day3	0.854737
	set1	deep	control	normal	day3	set2	shallow	Na2SiO3	normal	day3	0.856552
	set1	deep	control	normal	day3	set2	shallow	Na2SiO3	normal	day3	0.865329
	set1	deep	control	normal	day3	set2	shallow	Na2SiO3	normal	day3	0.862313
	set1	deep	control	normal	day3	set2	shallow	Na2SiO3	normal	day3	0.855709
	set1	deep	control	normal	day3	set2	shallow	Na2SiO3	normal	day3	0.868403
	set1	deep	control	normal	day3	set2	shallow	Na2SiO3	normal	day3	0.86153
	set1	deep	control	normal	day3	set2	shallow	Na2SiO3	normal	day7	0.85928
	set1	deep	control	normal	day3	set2	shallow	Na2SiO3	normal	day7	0.88235
	set1	deep	control	normal	day3	set2	shallow	Na2SiO3	normal	day7	0.862531
	set1	deep	control	normal	day3	set2	shallow	Na2SiO3	normal	day7	0.858331
	set1	deep	control	normal	day3	set2	shallow	Na2SiO3	normal	day7	0.882543
	set1	deep	control	normal	day3	set2	shallow	Na2SiO3	normal	day7	0.867148
	set1	deep	control	normal	day3	set2	shallow	Na2SiO3	normal	day7	0.854759
	set1	deep	control	normal	day3	set2	shallow	Na2SiO3	normal	day7	0.879822
	set1	deep	control	normal	day3	set2	shallow	Na2SiO3	normal	day7	0.863039
	set1	deep	control	normal	day7	set2	shallow	Na2SiO3	normal	day3	0.868755
	set1	deep	control	normal	day7	set2	shallow	Na2SiO3	normal	day3	0.883356
	set1	deep	control	normal	day7	set2	shallow	Na2SiO3	normal	day3	0.875617
	set1	deep	control	normal	day7	set2	shallow	Na2SiO3	normal	day3	0.867122
	set1	deep	control	normal	day7	set2	shallow	Na2SiO3	normal	day3	0.879283
	set1	deep	control	normal	day7	set2	shallow	Na2SiO3	normal	day3	0.874273
	set1	deep	control	normal	day7	set2	shallow	Na2SiO3	normal	day3	0.874842
	set1	deep	control	normal	day7	set2	shallow	Na2SiO3	normal	day3	0.888643
	set1	deep	control	normal	day7	set2	shallow	Na2SiO3	normal	day3	0.880989
	set1	deep	control	normal	day7	set2	shallow	Na2SiO3	normal	day7	0.869552
	set1	deep	control	normal	day7	set2	shallow	Na2SiO3	normal	day7	0.886089
	set1	deep	control	normal	day7	set2	shallow	Na2SiO3	normal	day7	0.872197
	set1	deep	control	normal	day7	set2	shallow	Na2SiO3	normal	day7	0.869349
	set1	deep	control	normal	day7	set2	shallow	Na2SiO3	normal	day7	0.889333
	set1	deep	control	normal	day7	set2	shallow	Na2SiO3	normal	day7	0.871904
	set1	deep	control	normal	day7	set2	shallow	Na2SiO3	normal	day7	0.871443
	set1	deep	control	normal	day7	set2	shallow	Na2SiO3	normal	day7	0.885647
	set1	deep	control	normal	day7	set2	shallow	Na2SiO3	normal	day7	0.872903
	set1	deep	control	normal	day0	set2	shallow	NaPO4	normal	day3	0.887357
	set1	deep	control	normal	day0	set2	shallow	NaPO4	normal	day3	0.915003
	set1	deep	control	normal	day0	set2	shallow	NaPO4	normal	day3	0.880403
	set1	deep	control	normal	day0	set2	shallow	NaPO4	normal	day3	0.883311
	set1	deep	control	normal	day0	set2	shallow	NaPO4	normal	day3	0.918192
	set1	deep	control	normal	day0	set2	shallow	NaPO4	normal	day3	0.877564
	set1	deep	control	normal	day0	set2	shallow	NaPO4	normal	day3	0.882914
	set1	deep	control	normal	day0	set2	shallow	NaPO4	normal	day3	0.915736
	set1	deep	control	normal	day0	set2	shallow	NaPO4	normal	day3	0.875584
	set1	deep	control	normal	day0	set2	shallow	NaPO4	normal	day7	0.879686
	set1	deep	control	normal	day0	set2	shallow	NaPO4	normal	day7	0.883103
	set1	deep	control	normal	day0	set2	shallow	NaPO4	normal	day7	0.884838
	set1	deep	control	normal	day0	set2	shallow	NaPO4	normal	day7	0.877643
	set1	deep	control	normal	day0	set2	shallow	NaPO4	normal	day7	0.879475
	set1	deep	control	normal	day0	set2	shallow	NaPO4	normal	day7	0.880964
	set1	deep	control	normal	day0	set2	shallow	NaPO4	normal	day7	0.873655
	set1	deep	control	normal	day0	set2	shallow	NaPO4	normal	day7	0.875709
	set1	deep	control	normal	day0	set2	shallow	NaPO4	normal	day7	0.876289
	set1	deep	control	normal	day3	set2	shallow	NaPO4	normal	day3	0.888423
	set1	deep	control	normal	day3	set2	shallow	NaPO4	normal	day3	0.920602
	set1	deep	control	normal	day3	set2	shallow	NaPO4	normal	day3	0.882837
	set1	deep	control	normal	day3	set2	shallow	NaPO4	normal	day3	0.891039
	set1	deep	control	normal	day3	set2	shallow	NaPO4	normal	day3	0.920706
	set1	deep	control	normal	day3	set2	shallow	NaPO4	normal	day3	0.884867
	set1	deep	control	normal	day3	set2	shallow	NaPO4	normal	day3	0.889084
	set1	deep	control	normal	day3	set2	shallow	NaPO4	normal	day3	0.91985
	set1	deep	control	normal	day3	set2	shallow	NaPO4	normal	day3	0.884031
	set1	deep	control	normal	day3	set2	shallow	NaPO4	normal	day7	0.88778
	set1	deep	control	normal	day3	set2	shallow	NaPO4	normal	day7	0.892782
	set1	deep	control	normal	day3	set2	shallow	NaPO4	normal	day7	0.892698
	set1	deep	control	normal	day3	set2	shallow	NaPO4	normal	day7	0.885829
	set1	deep	control	normal	day3	set2	shallow	NaPO4	normal	day7	0.89084
	set1	deep	control	normal	day3	set2	shallow	NaPO4	normal	day7	0.890847
	set1	deep	control	normal	day3	set2	shallow	NaPO4	normal	day7	0.883496
	set1	deep	control	normal	day3	set2	shallow	NaPO4	normal	day7	0.888278
	set1	deep	control	normal	day3	set2	shallow	NaPO4	normal	day7	0.889331
	set1	deep	control	normal	day7	set2	shallow	NaPO4	normal	day3	0.900029
	set1	deep	control	normal	day7	set2	shallow	NaPO4	normal	day3	0.920735
	set1	deep	control	normal	day7	set2	shallow	NaPO4	normal	day3	0.891695
	set1	deep	control	normal	day7	set2	shallow	NaPO4	normal	day3	0.900259
	set1	deep	control	normal	day7	set2	shallow	NaPO4	normal	day3	0.923333
	set1	deep	control	normal	day7	set2	shallow	NaPO4	normal	day3	0.892156
	set1	deep	control	normal	day7	set2	shallow	NaPO4	normal	day3	0.901204
	set1	deep	control	normal	day7	set2	shallow	NaPO4	normal	day3	0.922403
	set1	deep	control	normal	day7	set2	shallow	NaPO4	normal	day3	0.894963
	set1	deep	control	normal	day7	set2	shallow	NaPO4	normal	day7	0.893397
	set1	deep	control	normal	day7	set2	shallow	NaPO4	normal	day7	0.895799
	set1	deep	control	normal	day7	set2	shallow	NaPO4	normal	day7	0.897308
	set1	deep	control	normal	day7	set2	shallow	NaPO4	normal	day7	0.897018
	set1	deep	control	normal	day7	set2	shallow	NaPO4	normal	day7	0.898865
	set1	deep	control	normal	day7	set2	shallow	NaPO4	normal	day7	0.90099
	set1	deep	control	normal	day7	set2	shallow	NaPO4	normal	day7	0.892213
	set1	deep	control	normal	day7	set2	shallow	NaPO4	normal	day7	0.894424
	set1	deep	control	normal	day7	set2	shallow	NaPO4	normal	day7	0.896239
	set1	deep	control	normal	day0	set2	shallow	ZnPO4	normal	day3	0.93847
	set1	deep	control	normal	day0	set2	shallow	ZnPO4	normal	day3	0.933559
	set1	deep	control	normal	day0	set2	shallow	ZnPO4	normal	day3	0.928078
	set1	deep	control	normal	day0	set2	shallow	ZnPO4	normal	day3	0.939009
	set1	deep	control	normal	day0	set2	shallow	ZnPO4	normal	day3	0.934989
	set1	deep	control	normal	day0	set2	shallow	ZnPO4	normal	day3	0.929075
	set1	deep	control	normal	day0	set2	shallow	ZnPO4	normal	day3	0.937445
	set1	deep	control	normal	day0	set2	shallow	ZnPO4	normal	day3	0.934983
	set1	deep	control	normal	day0	set2	shallow	ZnPO4	normal	day3	0.928427
	set1	deep	control	normal	day0	set2	shallow	ZnPO4	normal	day7	0.920298
	set1	deep	control	normal	day0	set2	shallow	ZnPO4	normal	day7	0.917019
	set1	deep	control	normal	day0	set2	shallow	ZnPO4	normal	day7	0.921123
	set1	deep	control	normal	day0	set2	shallow	ZnPO4	normal	day7	0.918889
	set1	deep	control	normal	day0	set2	shallow	ZnPO4	normal	day7	0.914681
	set1	deep	control	normal	day0	set2	shallow	ZnPO4	normal	day7	0.921933
	set1	deep	control	normal	day0	set2	shallow	ZnPO4	normal	day7	0.917676
	set1	deep	control	normal	day0	set2	shallow	ZnPO4	normal	day7	0.91215
	set1	deep	control	normal	day0	set2	shallow	ZnPO4	normal	day7	0.920564
	set1	deep	control	normal	day3	set2	shallow	ZnPO4	normal	day3	0.938637
	set1	deep	control	normal	day3	set2	shallow	ZnPO4	normal	day3	0.93505
	set1	deep	control	normal	day3	set2	shallow	ZnPO4	normal	day3	0.923302
	set1	deep	control	normal	day3	set2	shallow	ZnPO4	normal	day3	0.93937
	set1	deep	control	normal	day3	set2	shallow	ZnPO4	normal	day3	0.934948
	set1	deep	control	normal	day3	set2	shallow	ZnPO4	normal	day3	0.926016
	set1	deep	control	normal	day3	set2	shallow	ZnPO4	normal	day3	0.937329
	set1	deep	control	normal	day3	set2	shallow	ZnPO4	normal	day3	0.931523
	set1	deep	control	normal	day3	set2	shallow	ZnPO4	normal	day3	0.925307
	set1	deep	control	normal	day3	set2	shallow	ZnPO4	normal	day7	0.927096
	set1	deep	control	normal	day3	set2	shallow	ZnPO4	normal	day7	0.9106
	set1	deep	control	normal	day3	set2	shallow	ZnPO4	normal	day7	0.925873
	set1	deep	control	normal	day3	set2	shallow	ZnPO4	normal	day7	0.923083
	set1	deep	control	normal	day3	set2	shallow	ZnPO4	normal	day7	0.911649
	set1	deep	control	normal	day3	set2	shallow	ZnPO4	normal	day7	0.9223
	set1	deep	control	normal	day3	set2	shallow	ZnPO4	normal	day7	0.92117
	set1	deep	control	normal	day3	set2	shallow	ZnPO4	normal	day7	0.910035
	set1	deep	control	normal	day3	set2	shallow	ZnPO4	normal	day7	0.920801
	set1	deep	control	normal	day7	set2	shallow	ZnPO4	normal	day3	0.935646
	set1	deep	control	normal	day7	set2	shallow	ZnPO4	normal	day3	0.933198
	set1	deep	control	normal	day7	set2	shallow	ZnPO4	normal	day3	0.923284
	set1	deep	control	normal	day7	set2	shallow	ZnPO4	normal	day3	0.937789
	set1	deep	control	normal	day7	set2	shallow	ZnPO4	normal	day3	0.935761
	set1	deep	control	normal	day7	set2	shallow	ZnPO4	normal	day3	0.925376
	set1	deep	control	normal	day7	set2	shallow	ZnPO4	normal	day3	0.937534
	set1	deep	control	normal	day7	set2	shallow	ZnPO4	normal	day3	0.935941
	set1	deep	control	normal	day7	set2	shallow	ZnPO4	normal	day3	0.925735
	set1	deep	control	normal	day7	set2	shallow	ZnPO4	normal	day7	0.925782
	set1	deep	control	normal	day7	set2	shallow	ZnPO4	normal	day7	0.908028
	set1	deep	control	normal	day7	set2	shallow	ZnPO4	normal	day7	0.924046
	set1	deep	control	normal	day7	set2	shallow	ZnPO4	normal	day7	0.927078
	set1	deep	control	normal	day7	set2	shallow	ZnPO4	normal	day7	0.909253
	set1	deep	control	normal	day7	set2	shallow	ZnPO4	normal	day7	0.925623
	set1	deep	control	normal	day7	set2	shallow	ZnPO4	normal	day7	0.923449
	set1	deep	control	normal	day7	set2	shallow	ZnPO4	normal	day7	0.910194
	set1	deep	control	normal	day7	set2	shallow	ZnPO4	normal	day7	0.923927
	set1	deep	Na2SiO3	normal	day3	set2	shallow	control	normal	day0	0.911751
	set1	deep	Na2SiO3	normal	day3	set2	shallow	control	normal	day0	0.905215
	set1	deep	Na2SiO3	normal	day3	set2	shallow	control	normal	day0	0.90337
	set1	deep	Na2SiO3	normal	day3	set2	shallow	control	normal	day0	0.915481
	set1	deep	Na2SiO3	normal	day3	set2	shallow	control	normal	day0	0.91105
	set1	deep	Na2SiO3	normal	day3	set2	shallow	control	normal	day0	0.907063
	set1	deep	Na2SiO3	normal	day3	set2	shallow	control	normal	day3	0.8531
	set1	deep	Na2SiO3	normal	day3	set2	shallow	control	normal	day3	0.820739
	set1	deep	Na2SiO3	normal	day3	set2	shallow	control	normal	day3	0.81983
	set1	deep	Na2SiO3	normal	day3	set2	shallow	control	normal	day3	0.858117
	set1	deep	Na2SiO3	normal	day3	set2	shallow	control	normal	day3	0.831728
	set1	deep	Na2SiO3	normal	day3	set2	shallow	control	normal	day3	0.831667
	set1	deep	Na2SiO3	normal	day3	set2	shallow	control	normal	day3	0.853896
	set1	deep	Na2SiO3	normal	day3	set2	shallow	control	normal	day3	0.833688
	set1	deep	Na2SiO3	normal	day3	set2	shallow	control	normal	day3	0.83268
	set1	deep	Na2SiO3	normal	day3	set2	shallow	control	normal	day7	0.874329
	set1	deep	Na2SiO3	normal	day3	set2	shallow	control	normal	day7	0.86333
	set1	deep	Na2SiO3	normal	day3	set2	shallow	control	normal	day7	0.86501
	set1	deep	Na2SiO3	normal	day3	set2	shallow	control	normal	day7	0.879353
	set1	deep	Na2SiO3	normal	day3	set2	shallow	control	normal	day7	0.869269
	set1	deep	Na2SiO3	normal	day3	set2	shallow	control	normal	day7	0.871841
	set1	deep	Na2SiO3	normal	day3	set2	shallow	control	normal	day7	0.851442
	set1	deep	Na2SiO3	normal	day3	set2	shallow	control	normal	day7	0.840521
	set1	deep	Na2SiO3	normal	day3	set2	shallow	control	normal	day7	0.841196
	set1	deep	Na2SiO3	normal	day7	set2	shallow	control	normal	day0	0.915004
	set1	deep	Na2SiO3	normal	day7	set2	shallow	control	normal	day0	0.911625
	set1	deep	Na2SiO3	normal	day7	set2	shallow	control	normal	day0	0.919728
	set1	deep	Na2SiO3	normal	day7	set2	shallow	control	normal	day0	0.915891
	set1	deep	Na2SiO3	normal	day7	set2	shallow	control	normal	day0	0.912862
	set1	deep	Na2SiO3	normal	day7	set2	shallow	control	normal	day0	0.923175
	set1	deep	Na2SiO3	normal	day7	set2	shallow	control	normal	day3	0.859599
	set1	deep	Na2SiO3	normal	day7	set2	shallow	control	normal	day3	0.842827
	set1	deep	Na2SiO3	normal	day7	set2	shallow	control	normal	day3	0.866281
	set1	deep	Na2SiO3	normal	day7	set2	shallow	control	normal	day3	0.872331
	set1	deep	Na2SiO3	normal	day7	set2	shallow	control	normal	day3	0.850433
	set1	deep	Na2SiO3	normal	day7	set2	shallow	control	normal	day3	0.871469
	set1	deep	Na2SiO3	normal	day7	set2	shallow	control	normal	day3	0.870521
	set1	deep	Na2SiO3	normal	day7	set2	shallow	control	normal	day3	0.849384
	set1	deep	Na2SiO3	normal	day7	set2	shallow	control	normal	day3	0.872309
	set1	deep	Na2SiO3	normal	day7	set2	shallow	control	normal	day7	0.875766
	set1	deep	Na2SiO3	normal	day7	set2	shallow	control	normal	day7	0.877541
	set1	deep	Na2SiO3	normal	day7	set2	shallow	control	normal	day7	0.880032
	set1	deep	Na2SiO3	normal	day7	set2	shallow	control	normal	day7	0.880415
	set1	deep	Na2SiO3	normal	day7	set2	shallow	control	normal	day7	0.882284
	set1	deep	Na2SiO3	normal	day7	set2	shallow	control	normal	day7	0.883999
	set1	deep	Na2SiO3	normal	day7	set2	shallow	control	normal	day7	0.86573
	set1	deep	Na2SiO3	normal	day7	set2	shallow	control	normal	day7	0.845368
	set1	deep	Na2SiO3	normal	day7	set2	shallow	control	normal	day7	0.863239
	set1	deep	Na2SiO3	normal	day3	set2	shallow	Na2SiO3	normal	day3	0.87864
	set1	deep	Na2SiO3	normal	day3	set2	shallow	Na2SiO3	normal	day3	0.895592
	set1	deep	Na2SiO3	normal	day3	set2	shallow	Na2SiO3	normal	day3	0.8844
	set1	deep	Na2SiO3	normal	day3	set2	shallow	Na2SiO3	normal	day3	0.863521
	set1	deep	Na2SiO3	normal	day3	set2	shallow	Na2SiO3	normal	day3	0.863525
	set1	deep	Na2SiO3	normal	day3	set2	shallow	Na2SiO3	normal	day3	0.880252
	set1	deep	Na2SiO3	normal	day3	set2	shallow	Na2SiO3	normal	day3	0.869748
	set1	deep	Na2SiO3	normal	day3	set2	shallow	Na2SiO3	normal	day3	0.880961
	set1	deep	Na2SiO3	normal	day3	set2	shallow	Na2SiO3	normal	day3	0.868434
	set1	deep	Na2SiO3	normal	day3	set2	shallow	Na2SiO3	normal	day7	0.875016
	set1	deep	Na2SiO3	normal	day3	set2	shallow	Na2SiO3	normal	day7	0.895051
	set1	deep	Na2SiO3	normal	day3	set2	shallow	Na2SiO3	normal	day7	0.887455
	set1	deep	Na2SiO3	normal	day3	set2	shallow	Na2SiO3	normal	day7	0.862934
	set1	deep	Na2SiO3	normal	day3	set2	shallow	Na2SiO3	normal	day7	0.864423
	set1	deep	Na2SiO3	normal	day3	set2	shallow	Na2SiO3	normal	day7	0.881984
	set1	deep	Na2SiO3	normal	day3	set2	shallow	Na2SiO3	normal	day7	0.873743
	set1	deep	Na2SiO3	normal	day3	set2	shallow	Na2SiO3	normal	day7	0.883933
	set1	deep	Na2SiO3	normal	day3	set2	shallow	Na2SiO3	normal	day7	0.87357
	set1	deep	Na2SiO3	normal	day7	set2	shallow	Na2SiO3	normal	day3	0.878694
	set1	deep	Na2SiO3	normal	day7	set2	shallow	Na2SiO3	normal	day3	0.876372
	set1	deep	Na2SiO3	normal	day7	set2	shallow	Na2SiO3	normal	day3	0.884617
	set1	deep	Na2SiO3	normal	day7	set2	shallow	Na2SiO3	normal	day3	0.891483
	set1	deep	Na2SiO3	normal	day7	set2	shallow	Na2SiO3	normal	day3	0.885005
	set1	deep	Na2SiO3	normal	day7	set2	shallow	Na2SiO3	normal	day3	0.890741
	set1	deep	Na2SiO3	normal	day7	set2	shallow	Na2SiO3	normal	day3	0.89738
	set1	deep	Na2SiO3	normal	day7	set2	shallow	Na2SiO3	normal	day3	0.882539
	set1	deep	Na2SiO3	normal	day7	set2	shallow	Na2SiO3	normal	day3	0.891095
	set1	deep	Na2SiO3	normal	day7	set2	shallow	Na2SiO3	normal	day7	0.874829
	set1	deep	Na2SiO3	normal	day7	set2	shallow	Na2SiO3	normal	day7	0.887215
	set1	deep	Na2SiO3	normal	day7	set2	shallow	Na2SiO3	normal	day7	0.880077
	set1	deep	Na2SiO3	normal	day7	set2	shallow	Na2SiO3	normal	day7	0.875666
	set1	deep	Na2SiO3	normal	day7	set2	shallow	Na2SiO3	normal	day7	0.880898
	set1	deep	Na2SiO3	normal	day7	set2	shallow	Na2SiO3	normal	day7	0.887412
	set1	deep	Na2SiO3	normal	day7	set2	shallow	Na2SiO3	normal	day7	0.876835
	set1	deep	Na2SiO3	normal	day7	set2	shallow	Na2SiO3	normal	day7	0.891622
	set1	deep	Na2SiO3	normal	day7	set2	shallow	Na2SiO3	normal	day7	0.883378
	set1	deep	Na2SiO3	normal	day3	set2	shallow	NaPO4	normal	day3	0.904294
	set1	deep	Na2SiO3	normal	day3	set2	shallow	NaPO4	normal	day3	0.920531
	set1	deep	Na2SiO3	normal	day3	set2	shallow	NaPO4	normal	day3	0.89762
	set1	deep	Na2SiO3	normal	day3	set2	shallow	NaPO4	normal	day3	0.893258
	set1	deep	Na2SiO3	normal	day3	set2	shallow	NaPO4	normal	day3	0.91356
	set1	deep	Na2SiO3	normal	day3	set2	shallow	NaPO4	normal	day3	0.887369
	set1	deep	Na2SiO3	normal	day3	set2	shallow	NaPO4	normal	day3	0.894353
	set1	deep	Na2SiO3	normal	day3	set2	shallow	NaPO4	normal	day3	0.913784
	set1	deep	Na2SiO3	normal	day3	set2	shallow	NaPO4	normal	day3	0.886733
	set1	deep	Na2SiO3	normal	day3	set2	shallow	NaPO4	normal	day7	0.888713
	set1	deep	Na2SiO3	normal	day3	set2	shallow	NaPO4	normal	day7	0.892286
	set1	deep	Na2SiO3	normal	day3	set2	shallow	NaPO4	normal	day7	0.890333
	set1	deep	Na2SiO3	normal	day3	set2	shallow	NaPO4	normal	day7	0.877102
	set1	deep	Na2SiO3	normal	day3	set2	shallow	NaPO4	normal	day7	0.882165
	set1	deep	Na2SiO3	normal	day3	set2	shallow	NaPO4	normal	day7	0.880675
	set1	deep	Na2SiO3	normal	day3	set2	shallow	NaPO4	normal	day7	0.880182
	set1	deep	Na2SiO3	normal	day3	set2	shallow	NaPO4	normal	day7	0.883394
	set1	deep	Na2SiO3	normal	day3	set2	shallow	NaPO4	normal	day7	0.881568
	set1	deep	Na2SiO3	normal	day7	set2	shallow	NaPO4	normal	day3	0.905221
	set1	deep	Na2SiO3	normal	day7	set2	shallow	NaPO4	normal	day3	0.920679
	set1	deep	Na2SiO3	normal	day7	set2	shallow	NaPO4	normal	day3	0.89721
	set1	deep	Na2SiO3	normal	day7	set2	shallow	NaPO4	normal	day3	0.902293
	set1	deep	Na2SiO3	normal	day7	set2	shallow	NaPO4	normal	day3	0.921001
	set1	deep	Na2SiO3	normal	day7	set2	shallow	NaPO4	normal	day3	0.895792
	set1	deep	Na2SiO3	normal	day7	set2	shallow	NaPO4	normal	day3	0.909688
	set1	deep	Na2SiO3	normal	day7	set2	shallow	NaPO4	normal	day3	0.927864
	set1	deep	Na2SiO3	normal	day7	set2	shallow	NaPO4	normal	day3	0.904053
	set1	deep	Na2SiO3	normal	day7	set2	shallow	NaPO4	normal	day7	0.890607
	set1	deep	Na2SiO3	normal	day7	set2	shallow	NaPO4	normal	day7	0.892147
	set1	deep	Na2SiO3	normal	day7	set2	shallow	NaPO4	normal	day7	0.891898
	set1	deep	Na2SiO3	normal	day7	set2	shallow	NaPO4	normal	day7	0.894561
	set1	deep	Na2SiO3	normal	day7	set2	shallow	NaPO4	normal	day7	0.895581
	set1	deep	Na2SiO3	normal	day7	set2	shallow	NaPO4	normal	day7	0.896595
	set1	deep	Na2SiO3	normal	day7	set2	shallow	NaPO4	normal	day7	0.897417
	set1	deep	Na2SiO3	normal	day7	set2	shallow	NaPO4	normal	day7	0.896797
	set1	deep	Na2SiO3	normal	day7	set2	shallow	NaPO4	normal	day7	0.89743
	set1	deep	Na2SiO3	normal	day3	set2	shallow	ZnPO4	normal	day3	0.94207
	set1	deep	Na2SiO3	normal	day3	set2	shallow	ZnPO4	normal	day3	0.938262
	set1	deep	Na2SiO3	normal	day3	set2	shallow	ZnPO4	normal	day3	0.932246
	set1	deep	Na2SiO3	normal	day3	set2	shallow	ZnPO4	normal	day3	0.938819
	set1	deep	Na2SiO3	normal	day3	set2	shallow	ZnPO4	normal	day3	0.936249
	set1	deep	Na2SiO3	normal	day3	set2	shallow	ZnPO4	normal	day3	0.929053
	set1	deep	Na2SiO3	normal	day3	set2	shallow	ZnPO4	normal	day3	0.939831
	set1	deep	Na2SiO3	normal	day3	set2	shallow	ZnPO4	normal	day3	0.936323
	set1	deep	Na2SiO3	normal	day3	set2	shallow	ZnPO4	normal	day3	0.929214
	set1	deep	Na2SiO3	normal	day3	set2	shallow	ZnPO4	normal	day7	0.922566
	set1	deep	Na2SiO3	normal	day3	set2	shallow	ZnPO4	normal	day7	0.924959
	set1	deep	Na2SiO3	normal	day3	set2	shallow	ZnPO4	normal	day7	0.925098
	set1	deep	Na2SiO3	normal	day3	set2	shallow	ZnPO4	normal	day7	0.914296
	set1	deep	Na2SiO3	normal	day3	set2	shallow	ZnPO4	normal	day7	0.911678
	set1	deep	Na2SiO3	normal	day3	set2	shallow	ZnPO4	normal	day7	0.918015
	set1	deep	Na2SiO3	normal	day3	set2	shallow	ZnPO4	normal	day7	0.916373
	set1	deep	Na2SiO3	normal	day3	set2	shallow	ZnPO4	normal	day7	0.912654
	set1	deep	Na2SiO3	normal	day3	set2	shallow	ZnPO4	normal	day7	0.919391
	set1	deep	Na2SiO3	normal	day7	set2	shallow	ZnPO4	normal	day3	0.938175
	set1	deep	Na2SiO3	normal	day7	set2	shallow	ZnPO4	normal	day3	0.935397
	set1	deep	Na2SiO3	normal	day7	set2	shallow	ZnPO4	normal	day3	0.930222
	set1	deep	Na2SiO3	normal	day7	set2	shallow	ZnPO4	normal	day3	0.935873
	set1	deep	Na2SiO3	normal	day7	set2	shallow	ZnPO4	normal	day3	0.935007
	set1	deep	Na2SiO3	normal	day7	set2	shallow	ZnPO4	normal	day3	0.924996
	set1	deep	Na2SiO3	normal	day7	set2	shallow	ZnPO4	normal	day3	0.939697
	set1	deep	Na2SiO3	normal	day7	set2	shallow	ZnPO4	normal	day3	0.939516
	set1	deep	Na2SiO3	normal	day7	set2	shallow	ZnPO4	normal	day3	0.934389
	set1	deep	Na2SiO3	normal	day7	set2	shallow	ZnPO4	normal	day7	0.923846
	set1	deep	Na2SiO3	normal	day7	set2	shallow	ZnPO4	normal	day7	0.915157
	set1	deep	Na2SiO3	normal	day7	set2	shallow	ZnPO4	normal	day7	0.925558
	set1	deep	Na2SiO3	normal	day7	set2	shallow	ZnPO4	normal	day7	0.92633
	set1	deep	Na2SiO3	normal	day7	set2	shallow	ZnPO4	normal	day7	0.914491
	set1	deep	Na2SiO3	normal	day7	set2	shallow	ZnPO4	normal	day7	0.925975
	set1	deep	Na2SiO3	normal	day7	set2	shallow	ZnPO4	normal	day7	0.926771
	set1	deep	Na2SiO3	normal	day7	set2	shallow	ZnPO4	normal	day7	0.918594
	set1	deep	Na2SiO3	normal	day7	set2	shallow	ZnPO4	normal	day7	0.929621
	set1	deep	NaPO4	normal	day3	set2	shallow	control	normal	day0	0.899714
	set1	deep	NaPO4	normal	day3	set2	shallow	control	normal	day0	0.917086
	set1	deep	NaPO4	normal	day3	set2	shallow	control	normal	day0	0.916199
	set1	deep	NaPO4	normal	day3	set2	shallow	control	normal	day0	0.909801
	set1	deep	NaPO4	normal	day3	set2	shallow	control	normal	day0	0.919629
	set1	deep	NaPO4	normal	day3	set2	shallow	control	normal	day0	0.917301
	set1	deep	NaPO4	normal	day3	set2	shallow	control	normal	day3	0.81219
	set1	deep	NaPO4	normal	day3	set2	shallow	control	normal	day3	0.862967
	set1	deep	NaPO4	normal	day3	set2	shallow	control	normal	day3	0.863836
	set1	deep	NaPO4	normal	day3	set2	shallow	control	normal	day3	0.81822
	set1	deep	NaPO4	normal	day3	set2	shallow	control	normal	day3	0.868791
	set1	deep	NaPO4	normal	day3	set2	shallow	control	normal	day3	0.868078
	set1	deep	NaPO4	normal	day3	set2	shallow	control	normal	day3	0.820415
	set1	deep	NaPO4	normal	day3	set2	shallow	control	normal	day3	0.862493
	set1	deep	NaPO4	normal	day3	set2	shallow	control	normal	day3	0.863636
	set1	deep	NaPO4	normal	day3	set2	shallow	control	normal	day7	0.851632
	set1	deep	NaPO4	normal	day3	set2	shallow	control	normal	day7	0.86684
	set1	deep	NaPO4	normal	day3	set2	shallow	control	normal	day7	0.868052
	set1	deep	NaPO4	normal	day3	set2	shallow	control	normal	day7	0.860277
	set1	deep	NaPO4	normal	day3	set2	shallow	control	normal	day7	0.872248
	set1	deep	NaPO4	normal	day3	set2	shallow	control	normal	day7	0.87256
	set1	deep	NaPO4	normal	day3	set2	shallow	control	normal	day7	0.813688
	set1	deep	NaPO4	normal	day3	set2	shallow	control	normal	day7	0.854285
	set1	deep	NaPO4	normal	day3	set2	shallow	control	normal	day7	0.859741
	set1	deep	NaPO4	normal	day7	set2	shallow	control	normal	day0	0.915574
	set1	deep	NaPO4	normal	day7	set2	shallow	control	normal	day0	0.929041
	set1	deep	NaPO4	normal	day7	set2	shallow	control	normal	day0	0.919546
	set1	deep	NaPO4	normal	day7	set2	shallow	control	normal	day0	0.918162
	set1	deep	NaPO4	normal	day7	set2	shallow	control	normal	day0	0.932116
	set1	deep	NaPO4	normal	day7	set2	shallow	control	normal	day0	0.920167
	set1	deep	NaPO4	normal	day7	set2	shallow	control	normal	day3	0.856877
	set1	deep	NaPO4	normal	day7	set2	shallow	control	normal	day3	0.896521
	set1	deep	NaPO4	normal	day7	set2	shallow	control	normal	day3	0.866938
	set1	deep	NaPO4	normal	day7	set2	shallow	control	normal	day3	0.863129
	set1	deep	NaPO4	normal	day7	set2	shallow	control	normal	day3	0.901766
	set1	deep	NaPO4	normal	day7	set2	shallow	control	normal	day3	0.871778
	set1	deep	NaPO4	normal	day7	set2	shallow	control	normal	day3	0.862388
	set1	deep	NaPO4	normal	day7	set2	shallow	control	normal	day3	0.896745
	set1	deep	NaPO4	normal	day7	set2	shallow	control	normal	day3	0.867093
	set1	deep	NaPO4	normal	day7	set2	shallow	control	normal	day7	0.874403
	set1	deep	NaPO4	normal	day7	set2	shallow	control	normal	day7	0.890419
	set1	deep	NaPO4	normal	day7	set2	shallow	control	normal	day7	0.87352
	set1	deep	NaPO4	normal	day7	set2	shallow	control	normal	day7	0.880244
	set1	deep	NaPO4	normal	day7	set2	shallow	control	normal	day7	0.891431
	set1	deep	NaPO4	normal	day7	set2	shallow	control	normal	day7	0.879243
	set1	deep	NaPO4	normal	day7	set2	shallow	control	normal	day7	0.856045
	set1	deep	NaPO4	normal	day7	set2	shallow	control	normal	day7	0.892229
	set1	deep	NaPO4	normal	day7	set2	shallow	control	normal	day7	0.864382
	set1	deep	NaPO4	normal	day3	set2	shallow	Na2SiO3	normal	day3	0.852618
	set1	deep	NaPO4	normal	day3	set2	shallow	Na2SiO3	normal	day3	0.876893
	set1	deep	NaPO4	normal	day3	set2	shallow	Na2SiO3	normal	day3	0.876689
	set1	deep	NaPO4	normal	day3	set2	shallow	Na2SiO3	normal	day3	0.864618
	set1	deep	NaPO4	normal	day3	set2	shallow	Na2SiO3	normal	day3	0.89507
	set1	deep	NaPO4	normal	day3	set2	shallow	Na2SiO3	normal	day3	0.892041
	set1	deep	NaPO4	normal	day3	set2	shallow	Na2SiO3	normal	day3	0.860661
	set1	deep	NaPO4	normal	day3	set2	shallow	Na2SiO3	normal	day3	0.88325
	set1	deep	NaPO4	normal	day3	set2	shallow	Na2SiO3	normal	day3	0.882567
	set1	deep	NaPO4	normal	day3	set2	shallow	Na2SiO3	normal	day7	0.844987
	set1	deep	NaPO4	normal	day3	set2	shallow	Na2SiO3	normal	day7	0.869779
	set1	deep	NaPO4	normal	day3	set2	shallow	Na2SiO3	normal	day7	0.870535
	set1	deep	NaPO4	normal	day3	set2	shallow	Na2SiO3	normal	day7	0.868698
	set1	deep	NaPO4	normal	day3	set2	shallow	Na2SiO3	normal	day7	0.886618
	set1	deep	NaPO4	normal	day3	set2	shallow	Na2SiO3	normal	day7	0.889137
	set1	deep	NaPO4	normal	day3	set2	shallow	Na2SiO3	normal	day7	0.852954
	set1	deep	NaPO4	normal	day3	set2	shallow	Na2SiO3	normal	day7	0.881115
	set1	deep	NaPO4	normal	day3	set2	shallow	Na2SiO3	normal	day7	0.884916
	set1	deep	NaPO4	normal	day7	set2	shallow	Na2SiO3	normal	day3	0.87609
	set1	deep	NaPO4	normal	day7	set2	shallow	Na2SiO3	normal	day3	0.902426
	set1	deep	NaPO4	normal	day7	set2	shallow	Na2SiO3	normal	day3	0.879209
	set1	deep	NaPO4	normal	day7	set2	shallow	Na2SiO3	normal	day3	0.888052
	set1	deep	NaPO4	normal	day7	set2	shallow	Na2SiO3	normal	day3	0.912615
	set1	deep	NaPO4	normal	day7	set2	shallow	Na2SiO3	normal	day3	0.894272
	set1	deep	NaPO4	normal	day7	set2	shallow	Na2SiO3	normal	day3	0.88375
	set1	deep	NaPO4	normal	day7	set2	shallow	Na2SiO3	normal	day3	0.899872
	set1	deep	NaPO4	normal	day7	set2	shallow	Na2SiO3	normal	day3	0.886732
	set1	deep	NaPO4	normal	day7	set2	shallow	Na2SiO3	normal	day7	0.871739
	set1	deep	NaPO4	normal	day7	set2	shallow	Na2SiO3	normal	day7	0.898416
	set1	deep	NaPO4	normal	day7	set2	shallow	Na2SiO3	normal	day7	0.876001
	set1	deep	NaPO4	normal	day7	set2	shallow	Na2SiO3	normal	day7	0.884199
	set1	deep	NaPO4	normal	day7	set2	shallow	Na2SiO3	normal	day7	0.902632
	set1	deep	NaPO4	normal	day7	set2	shallow	Na2SiO3	normal	day7	0.888246
	set1	deep	NaPO4	normal	day7	set2	shallow	Na2SiO3	normal	day7	0.875559
	set1	deep	NaPO4	normal	day7	set2	shallow	Na2SiO3	normal	day7	0.898684
	set1	deep	NaPO4	normal	day7	set2	shallow	Na2SiO3	normal	day7	0.883831
	set1	deep	NaPO4	normal	day3	set2	shallow	NaPO4	normal	day3	0.885103
	set1	deep	NaPO4	normal	day3	set2	shallow	NaPO4	normal	day3	0.914423
	set1	deep	NaPO4	normal	day3	set2	shallow	NaPO4	normal	day3	0.878735
	set1	deep	NaPO4	normal	day3	set2	shallow	NaPO4	normal	day3	0.89962
	set1	deep	NaPO4	normal	day3	set2	shallow	NaPO4	normal	day3	0.899846
	set1	deep	NaPO4	normal	day3	set2	shallow	NaPO4	normal	day3	0.918391
	set1	deep	NaPO4	normal	day3	set2	shallow	NaPO4	normal	day3	0.893855
	set1	deep	NaPO4	normal	day3	set2	shallow	NaPO4	normal	day3	0.91552
	set1	deep	NaPO4	normal	day3	set2	shallow	NaPO4	normal	day3	0.892849
	set1	deep	NaPO4	normal	day3	set2	shallow	NaPO4	normal	day7	0.870004
	set1	deep	NaPO4	normal	day3	set2	shallow	NaPO4	normal	day7	0.871506
	set1	deep	NaPO4	normal	day3	set2	shallow	NaPO4	normal	day7	0.872755
	set1	deep	NaPO4	normal	day3	set2	shallow	NaPO4	normal	day7	0.88087
	set1	deep	NaPO4	normal	day3	set2	shallow	NaPO4	normal	day7	0.882099
	set1	deep	NaPO4	normal	day3	set2	shallow	NaPO4	normal	day7	0.883193
	set1	deep	NaPO4	normal	day3	set2	shallow	NaPO4	normal	day7	0.883309
	set1	deep	NaPO4	normal	day3	set2	shallow	NaPO4	normal	day7	0.885486
	set1	deep	NaPO4	normal	day3	set2	shallow	NaPO4	normal	day7	0.88391
	set1	deep	NaPO4	normal	day7	set2	shallow	NaPO4	normal	day3	0.902201
	set1	deep	NaPO4	normal	day7	set2	shallow	NaPO4	normal	day3	0.916071
	set1	deep	NaPO4	normal	day7	set2	shallow	NaPO4	normal	day3	0.903792
	set1	deep	NaPO4	normal	day7	set2	shallow	NaPO4	normal	day3	0.918832
	set1	deep	NaPO4	normal	day7	set2	shallow	NaPO4	normal	day3	0.893607
	set1	deep	NaPO4	normal	day7	set2	shallow	NaPO4	normal	day3	0.927823
	set1	deep	NaPO4	normal	day7	set2	shallow	NaPO4	normal	day3	0.917722
	set1	deep	NaPO4	normal	day7	set2	shallow	NaPO4	normal	day3	0.910404
	set1	deep	NaPO4	normal	day7	set2	shallow	NaPO4	normal	day3	0.895414
	set1	deep	NaPO4	normal	day7	set2	shallow	NaPO4	normal	day7	0.888013
	set1	deep	NaPO4	normal	day7	set2	shallow	NaPO4	normal	day7	0.888848
	set1	deep	NaPO4	normal	day7	set2	shallow	NaPO4	normal	day7	0.889496
	set1	deep	NaPO4	normal	day7	set2	shallow	NaPO4	normal	day7	0.900399
	set1	deep	NaPO4	normal	day7	set2	shallow	NaPO4	normal	day7	0.885099
	set1	deep	NaPO4	normal	day7	set2	shallow	NaPO4	normal	day7	0.900599
	set1	deep	NaPO4	normal	day7	set2	shallow	NaPO4	normal	day7	0.902392
	set1	deep	NaPO4	normal	day7	set2	shallow	NaPO4	normal	day7	0.888046
	set1	deep	NaPO4	normal	day7	set2	shallow	NaPO4	normal	day7	0.884564
	set1	deep	NaPO4	normal	day3	set2	shallow	ZnPO4	normal	day3	0.940896
	set1	deep	NaPO4	normal	day3	set2	shallow	ZnPO4	normal	day3	0.938306
	set1	deep	NaPO4	normal	day3	set2	shallow	ZnPO4	normal	day3	0.932439
	set1	deep	NaPO4	normal	day3	set2	shallow	ZnPO4	normal	day3	0.941384
	set1	deep	NaPO4	normal	day3	set2	shallow	ZnPO4	normal	day3	0.94021
	set1	deep	NaPO4	normal	day3	set2	shallow	ZnPO4	normal	day3	0.933989
	set1	deep	NaPO4	normal	day3	set2	shallow	ZnPO4	normal	day3	0.940355
	set1	deep	NaPO4	normal	day3	set2	shallow	ZnPO4	normal	day3	0.938454
	set1	deep	NaPO4	normal	day3	set2	shallow	ZnPO4	normal	day3	0.931918
	set1	deep	NaPO4	normal	day3	set2	shallow	ZnPO4	normal	day7	0.911243
	set1	deep	NaPO4	normal	day3	set2	shallow	ZnPO4	normal	day7	0.903265
	set1	deep	NaPO4	normal	day3	set2	shallow	ZnPO4	normal	day7	0.914757
	set1	deep	NaPO4	normal	day3	set2	shallow	ZnPO4	normal	day7	0.917691
	set1	deep	NaPO4	normal	day3	set2	shallow	ZnPO4	normal	day7	0.91726
	set1	deep	NaPO4	normal	day3	set2	shallow	ZnPO4	normal	day7	0.921281
	set1	deep	NaPO4	normal	day3	set2	shallow	ZnPO4	normal	day7	0.914818
	set1	deep	NaPO4	normal	day3	set2	shallow	ZnPO4	normal	day7	0.916537
	set1	deep	NaPO4	normal	day3	set2	shallow	ZnPO4	normal	day7	0.917325
	set1	deep	NaPO4	normal	day7	set2	shallow	ZnPO4	normal	day3	0.936677
	set1	deep	NaPO4	normal	day7	set2	shallow	ZnPO4	normal	day3	0.935358
	set1	deep	NaPO4	normal	day7	set2	shallow	ZnPO4	normal	day3	0.930194
	set1	deep	NaPO4	normal	day7	set2	shallow	ZnPO4	normal	day3	0.942498
	set1	deep	NaPO4	normal	day7	set2	shallow	ZnPO4	normal	day3	0.941201
	set1	deep	NaPO4	normal	day7	set2	shallow	ZnPO4	normal	day3	0.940965
	set1	deep	NaPO4	normal	day7	set2	shallow	ZnPO4	normal	day3	0.938391
	set1	deep	NaPO4	normal	day7	set2	shallow	ZnPO4	normal	day3	0.937793
	set1	deep	NaPO4	normal	day7	set2	shallow	ZnPO4	normal	day3	0.932713
	set1	deep	NaPO4	normal	day7	set2	shallow	ZnPO4	normal	day7	0.919935
	set1	deep	NaPO4	normal	day7	set2	shallow	ZnPO4	normal	day7	0.91056
	set1	deep	NaPO4	normal	day7	set2	shallow	ZnPO4	normal	day7	0.919768
	set1	deep	NaPO4	normal	day7	set2	shallow	ZnPO4	normal	day7	0.927485
	set1	deep	NaPO4	normal	day7	set2	shallow	ZnPO4	normal	day7	0.924657
	set1	deep	NaPO4	normal	day7	set2	shallow	ZnPO4	normal	day7	0.929763
	set1	deep	NaPO4	normal	day7	set2	shallow	ZnPO4	normal	day7	0.915692
	set1	deep	NaPO4	normal	day7	set2	shallow	ZnPO4	normal	day7	0.910852
	set1	deep	NaPO4	normal	day7	set2	shallow	ZnPO4	normal	day7	0.918377
	set1	deep	ZnPO4	normal	day3	set2	shallow	control	normal	day0	0.908089
	set1	deep	ZnPO4	normal	day3	set2	shallow	control	normal	day0	0.914001
	set1	deep	ZnPO4	normal	day3	set2	shallow	control	normal	day0	0.912581
	set1	deep	ZnPO4	normal	day3	set2	shallow	control	normal	day0	0.908757
	set1	deep	ZnPO4	normal	day3	set2	shallow	control	normal	day0	0.915678
	set1	deep	ZnPO4	normal	day3	set2	shallow	control	normal	day0	0.914645
	set1	deep	ZnPO4	normal	day3	set2	shallow	control	normal	day3	0.842892
	set1	deep	ZnPO4	normal	day3	set2	shallow	control	normal	day3	0.872152
	set1	deep	ZnPO4	normal	day3	set2	shallow	control	normal	day3	0.857619
	set1	deep	ZnPO4	normal	day3	set2	shallow	control	normal	day3	0.847952
	set1	deep	ZnPO4	normal	day3	set2	shallow	control	normal	day3	0.875704
	set1	deep	ZnPO4	normal	day3	set2	shallow	control	normal	day3	0.862844
	set1	deep	ZnPO4	normal	day3	set2	shallow	control	normal	day3	0.838649
	set1	deep	ZnPO4	normal	day3	set2	shallow	control	normal	day3	0.867356
	set1	deep	ZnPO4	normal	day3	set2	shallow	control	normal	day3	0.853107
	set1	deep	ZnPO4	normal	day3	set2	shallow	control	normal	day7	0.862517
	set1	deep	ZnPO4	normal	day3	set2	shallow	control	normal	day7	0.866225
	set1	deep	ZnPO4	normal	day3	set2	shallow	control	normal	day7	0.864742
	set1	deep	ZnPO4	normal	day3	set2	shallow	control	normal	day7	0.8597
	set1	deep	ZnPO4	normal	day3	set2	shallow	control	normal	day7	0.864279
	set1	deep	ZnPO4	normal	day3	set2	shallow	control	normal	day7	0.862052
	set1	deep	ZnPO4	normal	day3	set2	shallow	control	normal	day7	0.849648
	set1	deep	ZnPO4	normal	day3	set2	shallow	control	normal	day7	0.874224
	set1	deep	ZnPO4	normal	day3	set2	shallow	control	normal	day7	0.862132
	set1	deep	ZnPO4	normal	day7	set2	shallow	control	normal	day0	0.910327
	set1	deep	ZnPO4	normal	day7	set2	shallow	control	normal	day0	0.92722
	set1	deep	ZnPO4	normal	day7	set2	shallow	control	normal	day0	0.929629
	set1	deep	ZnPO4	normal	day7	set2	shallow	control	normal	day0	0.911109
	set1	deep	ZnPO4	normal	day7	set2	shallow	control	normal	day0	0.929543
	set1	deep	ZnPO4	normal	day7	set2	shallow	control	normal	day0	0.931122
	set1	deep	ZnPO4	normal	day7	set2	shallow	control	normal	day3	0.845673
	set1	deep	ZnPO4	normal	day7	set2	shallow	control	normal	day3	0.888325
	set1	deep	ZnPO4	normal	day7	set2	shallow	control	normal	day3	0.879224
	set1	deep	ZnPO4	normal	day7	set2	shallow	control	normal	day3	0.85624
	set1	deep	ZnPO4	normal	day7	set2	shallow	control	normal	day3	0.896933
	set1	deep	ZnPO4	normal	day7	set2	shallow	control	normal	day3	0.885007
	set1	deep	ZnPO4	normal	day7	set2	shallow	control	normal	day3	0.851881
	set1	deep	ZnPO4	normal	day7	set2	shallow	control	normal	day3	0.89082
	set1	deep	ZnPO4	normal	day7	set2	shallow	control	normal	day3	0.878431
	set1	deep	ZnPO4	normal	day7	set2	shallow	control	normal	day7	0.866304
	set1	deep	ZnPO4	normal	day7	set2	shallow	control	normal	day7	0.8852
	set1	deep	ZnPO4	normal	day7	set2	shallow	control	normal	day7	0.880721
	set1	deep	ZnPO4	normal	day7	set2	shallow	control	normal	day7	0.871373
	set1	deep	ZnPO4	normal	day7	set2	shallow	control	normal	day7	0.884344
	set1	deep	ZnPO4	normal	day7	set2	shallow	control	normal	day7	0.877675
	set1	deep	ZnPO4	normal	day7	set2	shallow	control	normal	day7	0.851531
	set1	deep	ZnPO4	normal	day7	set2	shallow	control	normal	day7	0.894198
	set1	deep	ZnPO4	normal	day7	set2	shallow	control	normal	day7	0.884749
	set1	deep	ZnPO4	normal	day3	set2	shallow	Na2SiO3	normal	day3	0.865827
	set1	deep	ZnPO4	normal	day3	set2	shallow	Na2SiO3	normal	day3	0.873196
	set1	deep	ZnPO4	normal	day3	set2	shallow	Na2SiO3	normal	day3	0.869571
	set1	deep	ZnPO4	normal	day3	set2	shallow	Na2SiO3	normal	day3	0.871376
	set1	deep	ZnPO4	normal	day3	set2	shallow	Na2SiO3	normal	day3	0.876753
	set1	deep	ZnPO4	normal	day3	set2	shallow	Na2SiO3	normal	day3	0.876162
	set1	deep	ZnPO4	normal	day3	set2	shallow	Na2SiO3	normal	day3	0.864787
	set1	deep	ZnPO4	normal	day3	set2	shallow	Na2SiO3	normal	day3	0.869323
	set1	deep	ZnPO4	normal	day3	set2	shallow	Na2SiO3	normal	day3	0.867644
	set1	deep	ZnPO4	normal	day3	set2	shallow	Na2SiO3	normal	day7	0.868163
	set1	deep	ZnPO4	normal	day3	set2	shallow	Na2SiO3	normal	day7	0.871884
	set1	deep	ZnPO4	normal	day3	set2	shallow	Na2SiO3	normal	day7	0.870929
	set1	deep	ZnPO4	normal	day3	set2	shallow	Na2SiO3	normal	day7	0.881454
	set1	deep	ZnPO4	normal	day3	set2	shallow	Na2SiO3	normal	day7	0.886208
	set1	deep	ZnPO4	normal	day3	set2	shallow	Na2SiO3	normal	day7	0.884038
	set1	deep	ZnPO4	normal	day3	set2	shallow	Na2SiO3	normal	day7	0.879456
	set1	deep	ZnPO4	normal	day3	set2	shallow	Na2SiO3	normal	day7	0.883573
	set1	deep	ZnPO4	normal	day3	set2	shallow	Na2SiO3	normal	day7	0.881885
	set1	deep	ZnPO4	normal	day7	set2	shallow	Na2SiO3	normal	day3	0.869664
	set1	deep	ZnPO4	normal	day7	set2	shallow	Na2SiO3	normal	day3	0.897573
	set1	deep	ZnPO4	normal	day7	set2	shallow	Na2SiO3	normal	day3	0.885497
	set1	deep	ZnPO4	normal	day7	set2	shallow	Na2SiO3	normal	day3	0.883042
	set1	deep	ZnPO4	normal	day7	set2	shallow	Na2SiO3	normal	day3	0.908215
	set1	deep	ZnPO4	normal	day7	set2	shallow	Na2SiO3	normal	day3	0.885543
	set1	deep	ZnPO4	normal	day7	set2	shallow	Na2SiO3	normal	day3	0.875978
	set1	deep	ZnPO4	normal	day7	set2	shallow	Na2SiO3	normal	day3	0.893814
	set1	deep	ZnPO4	normal	day7	set2	shallow	Na2SiO3	normal	day3	0.883901
	set1	deep	ZnPO4	normal	day7	set2	shallow	Na2SiO3	normal	day7	0.866889
	set1	deep	ZnPO4	normal	day7	set2	shallow	Na2SiO3	normal	day7	0.894097
	set1	deep	ZnPO4	normal	day7	set2	shallow	Na2SiO3	normal	day7	0.885363
	set1	deep	ZnPO4	normal	day7	set2	shallow	Na2SiO3	normal	day7	0.88145
	set1	deep	ZnPO4	normal	day7	set2	shallow	Na2SiO3	normal	day7	0.89801
	set1	deep	ZnPO4	normal	day7	set2	shallow	Na2SiO3	normal	day7	0.898746
	set1	deep	ZnPO4	normal	day7	set2	shallow	Na2SiO3	normal	day7	0.874884
	set1	deep	ZnPO4	normal	day7	set2	shallow	Na2SiO3	normal	day7	0.897855
	set1	deep	ZnPO4	normal	day7	set2	shallow	Na2SiO3	normal	day7	0.897312
	set1	deep	ZnPO4	normal	day3	set2	shallow	NaPO4	normal	day3	0.87961
	set1	deep	ZnPO4	normal	day3	set2	shallow	NaPO4	normal	day3	0.883079
	set1	deep	ZnPO4	normal	day3	set2	shallow	NaPO4	normal	day3	0.882836
	set1	deep	ZnPO4	normal	day3	set2	shallow	NaPO4	normal	day3	0.897304
	set1	deep	ZnPO4	normal	day3	set2	shallow	NaPO4	normal	day3	0.897739
	set1	deep	ZnPO4	normal	day3	set2	shallow	NaPO4	normal	day3	0.895651
	set1	deep	ZnPO4	normal	day3	set2	shallow	NaPO4	normal	day3	0.86993
	set1	deep	ZnPO4	normal	day3	set2	shallow	NaPO4	normal	day3	0.869609
	set1	deep	ZnPO4	normal	day3	set2	shallow	NaPO4	normal	day3	0.87125
	set1	deep	ZnPO4	normal	day3	set2	shallow	NaPO4	normal	day7	0.86294
	set1	deep	ZnPO4	normal	day3	set2	shallow	NaPO4	normal	day7	0.865601
	set1	deep	ZnPO4	normal	day3	set2	shallow	NaPO4	normal	day7	0.863985
	set1	deep	ZnPO4	normal	day3	set2	shallow	NaPO4	normal	day7	0.870903
	set1	deep	ZnPO4	normal	day3	set2	shallow	NaPO4	normal	day7	0.873259
	set1	deep	ZnPO4	normal	day3	set2	shallow	NaPO4	normal	day7	0.871953
	set1	deep	ZnPO4	normal	day3	set2	shallow	NaPO4	normal	day7	0.868813
	set1	deep	ZnPO4	normal	day3	set2	shallow	NaPO4	normal	day7	0.871935
	set1	deep	ZnPO4	normal	day3	set2	shallow	NaPO4	normal	day7	0.869614
	set1	deep	ZnPO4	normal	day7	set2	shallow	NaPO4	normal	day3	0.895216
	set1	deep	ZnPO4	normal	day7	set2	shallow	NaPO4	normal	day3	0.911039
	set1	deep	ZnPO4	normal	day7	set2	shallow	NaPO4	normal	day3	0.898513
	set1	deep	ZnPO4	normal	day7	set2	shallow	NaPO4	normal	day3	0.912719
	set1	deep	ZnPO4	normal	day7	set2	shallow	NaPO4	normal	day3	0.914962
	set1	deep	ZnPO4	normal	day7	set2	shallow	NaPO4	normal	day3	0.914129
	set1	deep	ZnPO4	normal	day7	set2	shallow	NaPO4	normal	day3	0.888104
	set1	deep	ZnPO4	normal	day7	set2	shallow	NaPO4	normal	day3	0.904475
	set1	deep	ZnPO4	normal	day7	set2	shallow	NaPO4	normal	day3	0.89254
	set1	deep	ZnPO4	normal	day7	set2	shallow	NaPO4	normal	day7	0.88118
	set1	deep	ZnPO4	normal	day7	set2	shallow	NaPO4	normal	day7	0.894051
	set1	deep	ZnPO4	normal	day7	set2	shallow	NaPO4	normal	day7	0.884102
	set1	deep	ZnPO4	normal	day7	set2	shallow	NaPO4	normal	day7	0.88311
	set1	deep	ZnPO4	normal	day7	set2	shallow	NaPO4	normal	day7	0.89406
	set1	deep	ZnPO4	normal	day7	set2	shallow	NaPO4	normal	day7	0.890759
	set1	deep	ZnPO4	normal	day7	set2	shallow	NaPO4	normal	day7	0.880284
	set1	deep	ZnPO4	normal	day7	set2	shallow	NaPO4	normal	day7	0.892385
	set1	deep	ZnPO4	normal	day7	set2	shallow	NaPO4	normal	day7	0.891174
	set1	deep	ZnPO4	normal	day3	set2	shallow	ZnPO4	normal	day3	0.936284
	set1	deep	ZnPO4	normal	day3	set2	shallow	ZnPO4	normal	day3	0.933898
	set1	deep	ZnPO4	normal	day3	set2	shallow	ZnPO4	normal	day3	0.926723
	set1	deep	ZnPO4	normal	day3	set2	shallow	ZnPO4	normal	day3	0.935589
	set1	deep	ZnPO4	normal	day3	set2	shallow	ZnPO4	normal	day3	0.933519
	set1	deep	ZnPO4	normal	day3	set2	shallow	ZnPO4	normal	day3	0.933432
	set1	deep	ZnPO4	normal	day3	set2	shallow	ZnPO4	normal	day3	0.927301
	set1	deep	ZnPO4	normal	day3	set2	shallow	ZnPO4	normal	day3	0.932416
	set1	deep	ZnPO4	normal	day3	set2	shallow	ZnPO4	normal	day3	0.924831
	set1	deep	ZnPO4	normal	day3	set2	shallow	ZnPO4	normal	day7	0.903072
	set1	deep	ZnPO4	normal	day3	set2	shallow	ZnPO4	normal	day7	0.891074
	set1	deep	ZnPO4	normal	day3	set2	shallow	ZnPO4	normal	day7	0.903894
	set1	deep	ZnPO4	normal	day3	set2	shallow	ZnPO4	normal	day7	0.902309
	set1	deep	ZnPO4	normal	day3	set2	shallow	ZnPO4	normal	day7	0.901349
	set1	deep	ZnPO4	normal	day3	set2	shallow	ZnPO4	normal	day7	0.896691
	set1	deep	ZnPO4	normal	day3	set2	shallow	ZnPO4	normal	day7	0.903834
	set1	deep	ZnPO4	normal	day3	set2	shallow	ZnPO4	normal	day7	0.893338
	set1	deep	ZnPO4	normal	day3	set2	shallow	ZnPO4	normal	day7	0.901474
	set1	deep	ZnPO4	normal	day7	set2	shallow	ZnPO4	normal	day3	0.937538
	set1	deep	ZnPO4	normal	day7	set2	shallow	ZnPO4	normal	day3	0.941029
	set1	deep	ZnPO4	normal	day7	set2	shallow	ZnPO4	normal	day3	0.942073
	set1	deep	ZnPO4	normal	day7	set2	shallow	ZnPO4	normal	day3	0.935884
	set1	deep	ZnPO4	normal	day7	set2	shallow	ZnPO4	normal	day3	0.929537
	set1	deep	ZnPO4	normal	day7	set2	shallow	ZnPO4	normal	day3	0.940939
	set1	deep	ZnPO4	normal	day7	set2	shallow	ZnPO4	normal	day3	0.942696
	set1	deep	ZnPO4	normal	day7	set2	shallow	ZnPO4	normal	day3	0.93884
	set1	deep	ZnPO4	normal	day7	set2	shallow	ZnPO4	normal	day3	0.940492
	set1	deep	ZnPO4	normal	day7	set2	shallow	ZnPO4	normal	day7	0.907687
	set1	deep	ZnPO4	normal	day7	set2	shallow	ZnPO4	normal	day7	0.899381
	set1	deep	ZnPO4	normal	day7	set2	shallow	ZnPO4	normal	day7	0.908497
	set1	deep	ZnPO4	normal	day7	set2	shallow	ZnPO4	normal	day7	0.912599
	set1	deep	ZnPO4	normal	day7	set2	shallow	ZnPO4	normal	day7	0.915404
	set1	deep	ZnPO4	normal	day7	set2	shallow	ZnPO4	normal	day7	0.909726
	set1	deep	ZnPO4	normal	day7	set2	shallow	ZnPO4	normal	day7	0.913009
	set1	deep	ZnPO4	normal	day7	set2	shallow	ZnPO4	normal	day7	0.905007
	set1	deep	ZnPO4	normal	day7	set2	shallow	ZnPO4	normal	day7	0.915245
	set1	deep	control	normal	day0	set3	shallow	control	high	day0	0.734574
	set1	deep	control	normal	day0	set3	shallow	control	high	day0	0.74874
	set1	deep	control	normal	day0	set3	shallow	control	high	day0	0.735516
	set1	deep	control	normal	day0	set3	shallow	control	high	day0	0.788005
	set1	deep	control	normal	day0	set3	shallow	control	high	day0	0.816401
	set1	deep	control	normal	day0	set3	shallow	control	high	day0	0.782595
	set1	deep	control	normal	day0	set3	shallow	control	high	day0	0.788261
	set1	deep	control	normal	day0	set3	shallow	control	high	day0	0.807154
	set1	deep	control	normal	day0	set3	shallow	control	high	day0	0.815998
	set1	deep	control	normal	day0	set3	shallow	control	high	day3	0.829779
	set1	deep	control	normal	day0	set3	shallow	control	high	day3	0.791213
	set1	deep	control	normal	day0	set3	shallow	control	high	day3	0.814795
	set1	deep	control	normal	day0	set3	shallow	control	high	day3	0.814084
	set1	deep	control	normal	day0	set3	shallow	control	high	day3	0.820183
	set1	deep	control	normal	day0	set3	shallow	control	high	day3	0.777491
	set1	deep	control	normal	day0	set3	shallow	control	high	day3	0.80261
	set1	deep	control	normal	day0	set3	shallow	control	high	day3	0.802839
	set1	deep	control	normal	day0	set3	shallow	control	high	day3	0.814325
	set1	deep	control	normal	day0	set3	shallow	control	high	day7	0.822615
	set1	deep	control	normal	day0	set3	shallow	control	high	day7	0.824567
	set1	deep	control	normal	day0	set3	shallow	control	high	day7	0.833969
	set1	deep	control	normal	day0	set3	shallow	control	high	day7	0.811923
	set1	deep	control	normal	day0	set3	shallow	control	high	day7	0.810373
	set1	deep	control	normal	day0	set3	shallow	control	high	day7	0.814298
	set1	deep	control	normal	day0	set3	shallow	control	high	day7	0.824274
	set1	deep	control	normal	day0	set3	shallow	control	high	day7	0.814182
	set1	deep	control	normal	day0	set3	shallow	control	high	day7	0.824237
	set1	deep	control	normal	day3	set3	shallow	control	high	day0	0.727402
	set1	deep	control	normal	day3	set3	shallow	control	high	day0	0.753796
	set1	deep	control	normal	day3	set3	shallow	control	high	day0	0.788446
	set1	deep	control	normal	day3	set3	shallow	control	high	day0	0.748198
	set1	deep	control	normal	day3	set3	shallow	control	high	day0	0.723838
	set1	deep	control	normal	day3	set3	shallow	control	high	day0	0.761088
	set1	deep	control	normal	day3	set3	shallow	control	high	day0	0.779432
	set1	deep	control	normal	day3	set3	shallow	control	high	day0	0.754036
	set1	deep	control	normal	day3	set3	shallow	control	high	day0	0.785019
	set1	deep	control	normal	day3	set3	shallow	control	high	day3	0.80063
	set1	deep	control	normal	day3	set3	shallow	control	high	day3	0.775376
	set1	deep	control	normal	day3	set3	shallow	control	high	day3	0.790401
	set1	deep	control	normal	day3	set3	shallow	control	high	day3	0.817179
	set1	deep	control	normal	day3	set3	shallow	control	high	day3	0.820601
	set1	deep	control	normal	day3	set3	shallow	control	high	day3	0.787306
	set1	deep	control	normal	day3	set3	shallow	control	high	day3	0.801132
	set1	deep	control	normal	day3	set3	shallow	control	high	day3	0.789262
	set1	deep	control	normal	day3	set3	shallow	control	high	day3	0.806204
	set1	deep	control	normal	day3	set3	shallow	control	high	day7	0.801477
	set1	deep	control	normal	day3	set3	shallow	control	high	day7	0.813022
	set1	deep	control	normal	day3	set3	shallow	control	high	day7	0.807605
	set1	deep	control	normal	day3	set3	shallow	control	high	day7	0.808659
	set1	deep	control	normal	day3	set3	shallow	control	high	day7	0.810452
	set1	deep	control	normal	day3	set3	shallow	control	high	day7	0.816753
	set1	deep	control	normal	day3	set3	shallow	control	high	day7	0.817003
	set1	deep	control	normal	day3	set3	shallow	control	high	day7	0.816396
	set1	deep	control	normal	day3	set3	shallow	control	high	day7	0.817065
	set1	deep	control	normal	day7	set3	shallow	control	high	day0	0.865251
	set1	deep	control	normal	day7	set3	shallow	control	high	day0	0.828564
	set1	deep	control	normal	day7	set3	shallow	control	high	day0	0.86032
	set1	deep	control	normal	day7	set3	shallow	control	high	day0	0.854641
	set1	deep	control	normal	day7	set3	shallow	control	high	day0	0.86224
	set1	deep	control	normal	day7	set3	shallow	control	high	day0	0.818534
	set1	deep	control	normal	day7	set3	shallow	control	high	day0	0.851894
	set1	deep	control	normal	day7	set3	shallow	control	high	day0	0.826623
	set1	deep	control	normal	day7	set3	shallow	control	high	day0	0.857862
	set1	deep	control	normal	day7	set3	shallow	control	high	day3	0.823547
	set1	deep	control	normal	day7	set3	shallow	control	high	day3	0.812961
	set1	deep	control	normal	day7	set3	shallow	control	high	day3	0.826306
	set1	deep	control	normal	day7	set3	shallow	control	high	day3	0.827509
	set1	deep	control	normal	day7	set3	shallow	control	high	day3	0.835368
	set1	deep	control	normal	day7	set3	shallow	control	high	day3	0.792724
	set1	deep	control	normal	day7	set3	shallow	control	high	day3	0.827259
	set1	deep	control	normal	day7	set3	shallow	control	high	day3	0.805409
	set1	deep	control	normal	day7	set3	shallow	control	high	day3	0.834507
	set1	deep	control	normal	day7	set3	shallow	control	high	day7	0.827116
	set1	deep	control	normal	day7	set3	shallow	control	high	day7	0.826632
	set1	deep	control	normal	day7	set3	shallow	control	high	day7	0.829306
	set1	deep	control	normal	day7	set3	shallow	control	high	day7	0.818287
	set1	deep	control	normal	day7	set3	shallow	control	high	day7	0.825843
	set1	deep	control	normal	day7	set3	shallow	control	high	day7	0.821022
	set1	deep	control	normal	day7	set3	shallow	control	high	day7	0.82401
	set1	deep	control	normal	day7	set3	shallow	control	high	day7	0.831591
	set1	deep	control	normal	day7	set3	shallow	control	high	day7	0.829957
	set1	deep	control	normal	day0	set3	shallow	Na2SiO3	high	day3	0.878147
	set1	deep	control	normal	day0	set3	shallow	Na2SiO3	high	day3	0.879764
	set1	deep	control	normal	day0	set3	shallow	Na2SiO3	high	day3	0.859933
	set1	deep	control	normal	day0	set3	shallow	Na2SiO3	high	day3	0.868783
	set1	deep	control	normal	day0	set3	shallow	Na2SiO3	high	day3	0.874875
	set1	deep	control	normal	day0	set3	shallow	Na2SiO3	high	day3	0.848273
	set1	deep	control	normal	day0	set3	shallow	Na2SiO3	high	day3	0.875495
	set1	deep	control	normal	day0	set3	shallow	Na2SiO3	high	day3	0.879817
	set1	deep	control	normal	day0	set3	shallow	Na2SiO3	high	day3	0.855791
	set1	deep	control	normal	day0	set3	shallow	Na2SiO3	high	day7	0.866024
	set1	deep	control	normal	day0	set3	shallow	Na2SiO3	high	day7	0.84268
	set1	deep	control	normal	day0	set3	shallow	Na2SiO3	high	day7	0.892342
	set1	deep	control	normal	day0	set3	shallow	Na2SiO3	high	day7	0.861938
	set1	deep	control	normal	day0	set3	shallow	Na2SiO3	high	day7	0.838845
	set1	deep	control	normal	day0	set3	shallow	Na2SiO3	high	day7	0.890765
	set1	deep	control	normal	day0	set3	shallow	Na2SiO3	high	day7	0.864891
	set1	deep	control	normal	day0	set3	shallow	Na2SiO3	high	day7	0.839733
	set1	deep	control	normal	day0	set3	shallow	Na2SiO3	high	day7	0.894688
	set1	deep	control	normal	day3	set3	shallow	Na2SiO3	high	day3	0.863686
	set1	deep	control	normal	day3	set3	shallow	Na2SiO3	high	day3	0.868297
	set1	deep	control	normal	day3	set3	shallow	Na2SiO3	high	day3	0.845344
	set1	deep	control	normal	day3	set3	shallow	Na2SiO3	high	day3	0.872884
	set1	deep	control	normal	day3	set3	shallow	Na2SiO3	high	day3	0.875823
	set1	deep	control	normal	day3	set3	shallow	Na2SiO3	high	day3	0.855274
	set1	deep	control	normal	day3	set3	shallow	Na2SiO3	high	day3	0.874855
	set1	deep	control	normal	day3	set3	shallow	Na2SiO3	high	day3	0.875945
	set1	deep	control	normal	day3	set3	shallow	Na2SiO3	high	day3	0.859463
	set1	deep	control	normal	day3	set3	shallow	Na2SiO3	high	day7	0.850442
	set1	deep	control	normal	day3	set3	shallow	Na2SiO3	high	day7	0.83574
	set1	deep	control	normal	day3	set3	shallow	Na2SiO3	high	day7	0.880156
	set1	deep	control	normal	day3	set3	shallow	Na2SiO3	high	day7	0.858074
	set1	deep	control	normal	day3	set3	shallow	Na2SiO3	high	day7	0.841804
	set1	deep	control	normal	day3	set3	shallow	Na2SiO3	high	day7	0.884916
	set1	deep	control	normal	day3	set3	shallow	Na2SiO3	high	day7	0.85847
	set1	deep	control	normal	day3	set3	shallow	Na2SiO3	high	day7	0.84633
	set1	deep	control	normal	day3	set3	shallow	Na2SiO3	high	day7	0.884851
	set1	deep	control	normal	day7	set3	shallow	Na2SiO3	high	day3	0.88712
	set1	deep	control	normal	day7	set3	shallow	Na2SiO3	high	day3	0.890788
	set1	deep	control	normal	day7	set3	shallow	Na2SiO3	high	day3	0.874844
	set1	deep	control	normal	day7	set3	shallow	Na2SiO3	high	day3	0.875918
	set1	deep	control	normal	day7	set3	shallow	Na2SiO3	high	day3	0.880836
	set1	deep	control	normal	day7	set3	shallow	Na2SiO3	high	day3	0.864588
	set1	deep	control	normal	day7	set3	shallow	Na2SiO3	high	day3	0.886906
	set1	deep	control	normal	day7	set3	shallow	Na2SiO3	high	day3	0.89078
	set1	deep	control	normal	day7	set3	shallow	Na2SiO3	high	day3	0.873544
	set1	deep	control	normal	day7	set3	shallow	Na2SiO3	high	day7	0.880314
	set1	deep	control	normal	day7	set3	shallow	Na2SiO3	high	day7	0.876248
	set1	deep	control	normal	day7	set3	shallow	Na2SiO3	high	day7	0.896438
	set1	deep	control	normal	day7	set3	shallow	Na2SiO3	high	day7	0.871532
	set1	deep	control	normal	day7	set3	shallow	Na2SiO3	high	day7	0.859589
	set1	deep	control	normal	day7	set3	shallow	Na2SiO3	high	day7	0.880699
	set1	deep	control	normal	day7	set3	shallow	Na2SiO3	high	day7	0.881688
	set1	deep	control	normal	day7	set3	shallow	Na2SiO3	high	day7	0.872916
	set1	deep	control	normal	day7	set3	shallow	Na2SiO3	high	day7	0.897864
	set1	deep	control	normal	day0	set3	shallow	NaPO4	high	day3	0.816702
	set1	deep	control	normal	day0	set3	shallow	NaPO4	high	day3	0.809232
	set1	deep	control	normal	day0	set3	shallow	NaPO4	high	day3	0.823596
	set1	deep	control	normal	day0	set3	shallow	NaPO4	high	day3	0.80528
	set1	deep	control	normal	day0	set3	shallow	NaPO4	high	day3	0.794411
	set1	deep	control	normal	day0	set3	shallow	NaPO4	high	day3	0.809828
	set1	deep	control	normal	day0	set3	shallow	NaPO4	high	day3	0.810998
	set1	deep	control	normal	day0	set3	shallow	NaPO4	high	day3	0.811133
	set1	deep	control	normal	day0	set3	shallow	NaPO4	high	day3	0.816918
	set1	deep	control	normal	day0	set3	shallow	NaPO4	high	day7	0.815608
	set1	deep	control	normal	day0	set3	shallow	NaPO4	high	day7	0.809166
	set1	deep	control	normal	day0	set3	shallow	NaPO4	high	day7	0.81383
	set1	deep	control	normal	day0	set3	shallow	NaPO4	high	day7	0.807657
	set1	deep	control	normal	day0	set3	shallow	NaPO4	high	day7	0.797572
	set1	deep	control	normal	day0	set3	shallow	NaPO4	high	day7	0.804986
	set1	deep	control	normal	day0	set3	shallow	NaPO4	high	day7	0.807951
	set1	deep	control	normal	day0	set3	shallow	NaPO4	high	day7	0.812298
	set1	deep	control	normal	day0	set3	shallow	NaPO4	high	day7	0.805469
	set1	deep	control	normal	day3	set3	shallow	NaPO4	high	day3	0.796314
	set1	deep	control	normal	day3	set3	shallow	NaPO4	high	day3	0.789968
	set1	deep	control	normal	day3	set3	shallow	NaPO4	high	day3	0.801294
	set1	deep	control	normal	day3	set3	shallow	NaPO4	high	day3	0.810383
	set1	deep	control	normal	day3	set3	shallow	NaPO4	high	day3	0.802158
	set1	deep	control	normal	day3	set3	shallow	NaPO4	high	day3	0.813703
	set1	deep	control	normal	day3	set3	shallow	NaPO4	high	day3	0.813501
	set1	deep	control	normal	day3	set3	shallow	NaPO4	high	day3	0.805803
	set1	deep	control	normal	day3	set3	shallow	NaPO4	high	day3	0.815501
	set1	deep	control	normal	day3	set3	shallow	NaPO4	high	day7	0.79567
	set1	deep	control	normal	day3	set3	shallow	NaPO4	high	day7	0.782474
	set1	deep	control	normal	day3	set3	shallow	NaPO4	high	day7	0.79526
	set1	deep	control	normal	day3	set3	shallow	NaPO4	high	day7	0.807622
	set1	deep	control	normal	day3	set3	shallow	NaPO4	high	day7	0.79228
	set1	deep	control	normal	day3	set3	shallow	NaPO4	high	day7	0.804371
	set1	deep	control	normal	day3	set3	shallow	NaPO4	high	day7	0.806456
	set1	deep	control	normal	day3	set3	shallow	NaPO4	high	day7	0.793573
	set1	deep	control	normal	day3	set3	shallow	NaPO4	high	day7	0.803257
	set1	deep	control	normal	day7	set3	shallow	NaPO4	high	day3	0.832694
	set1	deep	control	normal	day7	set3	shallow	NaPO4	high	day3	0.831617
	set1	deep	control	normal	day7	set3	shallow	NaPO4	high	day3	0.823578
	set1	deep	control	normal	day7	set3	shallow	NaPO4	high	day3	0.80797
	set1	deep	control	normal	day7	set3	shallow	NaPO4	high	day3	0.795754
	set1	deep	control	normal	day7	set3	shallow	NaPO4	high	day3	0.806974
	set1	deep	control	normal	day7	set3	shallow	NaPO4	high	day3	0.829287
	set1	deep	control	normal	day7	set3	shallow	NaPO4	high	day3	0.828949
	set1	deep	control	normal	day7	set3	shallow	NaPO4	high	day3	0.823187
	set1	deep	control	normal	day7	set3	shallow	NaPO4	high	day7	0.822075
	set1	deep	control	normal	day7	set3	shallow	NaPO4	high	day7	0.825533
	set1	deep	control	normal	day7	set3	shallow	NaPO4	high	day7	0.819355
	set1	deep	control	normal	day7	set3	shallow	NaPO4	high	day7	0.80553
	set1	deep	control	normal	day7	set3	shallow	NaPO4	high	day7	0.793866
	set1	deep	control	normal	day7	set3	shallow	NaPO4	high	day7	0.803598
	set1	deep	control	normal	day7	set3	shallow	NaPO4	high	day7	0.819517
	set1	deep	control	normal	day7	set3	shallow	NaPO4	high	day7	0.821133
	set1	deep	control	normal	day7	set3	shallow	NaPO4	high	day7	0.817163
	set1	deep	control	normal	day0	set3	shallow	ZnPO4	high	day3	0.838533
	set1	deep	control	normal	day0	set3	shallow	ZnPO4	high	day3	0.821862
	set1	deep	control	normal	day0	set3	shallow	ZnPO4	high	day3	0.832651
	set1	deep	control	normal	day0	set3	shallow	ZnPO4	high	day3	0.830016
	set1	deep	control	normal	day0	set3	shallow	ZnPO4	high	day3	0.814656
	set1	deep	control	normal	day0	set3	shallow	ZnPO4	high	day3	0.827546
	set1	deep	control	normal	day0	set3	shallow	ZnPO4	high	day3	0.842136
	set1	deep	control	normal	day0	set3	shallow	ZnPO4	high	day3	0.839332
	set1	deep	control	normal	day0	set3	shallow	ZnPO4	high	day3	0.846452
	set1	deep	control	normal	day0	set3	shallow	ZnPO4	high	day7	0.86563
	set1	deep	control	normal	day0	set3	shallow	ZnPO4	high	day7	0.88199
	set1	deep	control	normal	day0	set3	shallow	ZnPO4	high	day7	0.885242
	set1	deep	control	normal	day0	set3	shallow	ZnPO4	high	day7	0.863016
	set1	deep	control	normal	day0	set3	shallow	ZnPO4	high	day7	0.879099
	set1	deep	control	normal	day0	set3	shallow	ZnPO4	high	day7	0.87608
	set1	deep	control	normal	day0	set3	shallow	ZnPO4	high	day7	0.863763
	set1	deep	control	normal	day0	set3	shallow	ZnPO4	high	day7	0.881592
	set1	deep	control	normal	day0	set3	shallow	ZnPO4	high	day7	0.882399
	set1	deep	control	normal	day3	set3	shallow	ZnPO4	high	day3	0.823191
	set1	deep	control	normal	day3	set3	shallow	ZnPO4	high	day3	0.810389
	set1	deep	control	normal	day3	set3	shallow	ZnPO4	high	day3	0.819058
	set1	deep	control	normal	day3	set3	shallow	ZnPO4	high	day3	0.835299
	set1	deep	control	normal	day3	set3	shallow	ZnPO4	high	day3	0.820999
	set1	deep	control	normal	day3	set3	shallow	ZnPO4	high	day3	0.828814
	set1	deep	control	normal	day3	set3	shallow	ZnPO4	high	day3	0.838757
	set1	deep	control	normal	day3	set3	shallow	ZnPO4	high	day3	0.824034
	set1	deep	control	normal	day3	set3	shallow	ZnPO4	high	day3	0.832689
	set1	deep	control	normal	day3	set3	shallow	ZnPO4	high	day7	0.844136
	set1	deep	control	normal	day3	set3	shallow	ZnPO4	high	day7	0.864072
	set1	deep	control	normal	day3	set3	shallow	ZnPO4	high	day7	0.862828
	set1	deep	control	normal	day3	set3	shallow	ZnPO4	high	day7	0.85512
	set1	deep	control	normal	day3	set3	shallow	ZnPO4	high	day7	0.872543
	set1	deep	control	normal	day3	set3	shallow	ZnPO4	high	day7	0.874584
	set1	deep	control	normal	day3	set3	shallow	ZnPO4	high	day7	0.856855
	set1	deep	control	normal	day3	set3	shallow	ZnPO4	high	day7	0.875028
	set1	deep	control	normal	day3	set3	shallow	ZnPO4	high	day7	0.875973
	set1	deep	control	normal	day7	set3	shallow	ZnPO4	high	day3	0.873298
	set1	deep	control	normal	day7	set3	shallow	ZnPO4	high	day3	0.872373
	set1	deep	control	normal	day7	set3	shallow	ZnPO4	high	day3	0.87523
	set1	deep	control	normal	day7	set3	shallow	ZnPO4	high	day3	0.842627
	set1	deep	control	normal	day7	set3	shallow	ZnPO4	high	day3	0.833471
	set1	deep	control	normal	day7	set3	shallow	ZnPO4	high	day3	0.841435
	set1	deep	control	normal	day7	set3	shallow	ZnPO4	high	day3	0.868989
	set1	deep	control	normal	day7	set3	shallow	ZnPO4	high	day3	0.867676
	set1	deep	control	normal	day7	set3	shallow	ZnPO4	high	day3	0.87348
	set1	deep	control	normal	day7	set3	shallow	ZnPO4	high	day7	0.877151
	set1	deep	control	normal	day7	set3	shallow	ZnPO4	high	day7	0.896008
	set1	deep	control	normal	day7	set3	shallow	ZnPO4	high	day7	0.893623
	set1	deep	control	normal	day7	set3	shallow	ZnPO4	high	day7	0.867234
	set1	deep	control	normal	day7	set3	shallow	ZnPO4	high	day7	0.886805
	set1	deep	control	normal	day7	set3	shallow	ZnPO4	high	day7	0.880649
	set1	deep	control	normal	day7	set3	shallow	ZnPO4	high	day7	0.882586
	set1	deep	control	normal	day7	set3	shallow	ZnPO4	high	day7	0.902157
	set1	deep	control	normal	day7	set3	shallow	ZnPO4	high	day7	0.896033
	set1	deep	Na2SiO3	normal	day3	set3	shallow	control	high	day0	0.866759
	set1	deep	Na2SiO3	normal	day3	set3	shallow	control	high	day0	0.838565
	set1	deep	Na2SiO3	normal	day3	set3	shallow	control	high	day0	0.84346
	set1	deep	Na2SiO3	normal	day3	set3	shallow	control	high	day0	0.86071
	set1	deep	Na2SiO3	normal	day3	set3	shallow	control	high	day0	0.830928
	set1	deep	Na2SiO3	normal	day3	set3	shallow	control	high	day0	0.836846
	set1	deep	Na2SiO3	normal	day3	set3	shallow	control	high	day0	0.868635
	set1	deep	Na2SiO3	normal	day3	set3	shallow	control	high	day0	0.838362
	set1	deep	Na2SiO3	normal	day3	set3	shallow	control	high	day0	0.844426
	set1	deep	Na2SiO3	normal	day3	set3	shallow	control	high	day3	0.861609
	set1	deep	Na2SiO3	normal	day3	set3	shallow	control	high	day3	0.850158
	set1	deep	Na2SiO3	normal	day3	set3	shallow	control	high	day3	0.849035
	set1	deep	Na2SiO3	normal	day3	set3	shallow	control	high	day3	0.845306
	set1	deep	Na2SiO3	normal	day3	set3	shallow	control	high	day3	0.815157
	set1	deep	Na2SiO3	normal	day3	set3	shallow	control	high	day3	0.822484
	set1	deep	Na2SiO3	normal	day3	set3	shallow	control	high	day3	0.858308
	set1	deep	Na2SiO3	normal	day3	set3	shallow	control	high	day3	0.836175
	set1	deep	Na2SiO3	normal	day3	set3	shallow	control	high	day3	0.833929
	set1	deep	Na2SiO3	normal	day3	set3	shallow	control	high	day7	0.837964
	set1	deep	Na2SiO3	normal	day3	set3	shallow	control	high	day7	0.82814
	set1	deep	Na2SiO3	normal	day3	set3	shallow	control	high	day7	0.82963
	set1	deep	Na2SiO3	normal	day3	set3	shallow	control	high	day7	0.841014
	set1	deep	Na2SiO3	normal	day3	set3	shallow	control	high	day7	0.83149
	set1	deep	Na2SiO3	normal	day3	set3	shallow	control	high	day7	0.832322
	set1	deep	Na2SiO3	normal	day3	set3	shallow	control	high	day7	0.845834
	set1	deep	Na2SiO3	normal	day3	set3	shallow	control	high	day7	0.835919
	set1	deep	Na2SiO3	normal	day3	set3	shallow	control	high	day7	0.838042
	set1	deep	Na2SiO3	normal	day7	set3	shallow	control	high	day0	0.886254
	set1	deep	Na2SiO3	normal	day7	set3	shallow	control	high	day0	0.865153
	set1	deep	Na2SiO3	normal	day7	set3	shallow	control	high	day0	0.889502
	set1	deep	Na2SiO3	normal	day7	set3	shallow	control	high	day0	0.879682
	set1	deep	Na2SiO3	normal	day7	set3	shallow	control	high	day0	0.857836
	set1	deep	Na2SiO3	normal	day7	set3	shallow	control	high	day0	0.883993
	set1	deep	Na2SiO3	normal	day7	set3	shallow	control	high	day0	0.887091
	set1	deep	Na2SiO3	normal	day7	set3	shallow	control	high	day0	0.86403
	set1	deep	Na2SiO3	normal	day7	set3	shallow	control	high	day0	0.889437
	set1	deep	Na2SiO3	normal	day7	set3	shallow	control	high	day3	0.861534
	set1	deep	Na2SiO3	normal	day7	set3	shallow	control	high	day3	0.832585
	set1	deep	Na2SiO3	normal	day7	set3	shallow	control	high	day3	0.858765
	set1	deep	Na2SiO3	normal	day7	set3	shallow	control	high	day3	0.85971
	set1	deep	Na2SiO3	normal	day7	set3	shallow	control	high	day3	0.831409
	set1	deep	Na2SiO3	normal	day7	set3	shallow	control	high	day3	0.858601
	set1	deep	Na2SiO3	normal	day7	set3	shallow	control	high	day3	0.864744
	set1	deep	Na2SiO3	normal	day7	set3	shallow	control	high	day3	0.837596
	set1	deep	Na2SiO3	normal	day7	set3	shallow	control	high	day3	0.863561
	set1	deep	Na2SiO3	normal	day7	set3	shallow	control	high	day7	0.853158
	set1	deep	Na2SiO3	normal	day7	set3	shallow	control	high	day7	0.831726
	set1	deep	Na2SiO3	normal	day7	set3	shallow	control	high	day7	0.851764
	set1	deep	Na2SiO3	normal	day7	set3	shallow	control	high	day7	0.847434
	set1	deep	Na2SiO3	normal	day7	set3	shallow	control	high	day7	0.834383
	set1	deep	Na2SiO3	normal	day7	set3	shallow	control	high	day7	0.84697
	set1	deep	Na2SiO3	normal	day7	set3	shallow	control	high	day7	0.851925
	set1	deep	Na2SiO3	normal	day7	set3	shallow	control	high	day7	0.832475
	set1	deep	Na2SiO3	normal	day7	set3	shallow	control	high	day7	0.849206
	set1	deep	Na2SiO3	normal	day3	set3	shallow	Na2SiO3	high	day3	0.89812
	set1	deep	Na2SiO3	normal	day3	set3	shallow	Na2SiO3	high	day3	0.900713
	set1	deep	Na2SiO3	normal	day3	set3	shallow	Na2SiO3	high	day3	0.888622
	set1	deep	Na2SiO3	normal	day3	set3	shallow	Na2SiO3	high	day3	0.890562
	set1	deep	Na2SiO3	normal	day3	set3	shallow	Na2SiO3	high	day3	0.888358
	set1	deep	Na2SiO3	normal	day3	set3	shallow	Na2SiO3	high	day3	0.892545
	set1	deep	Na2SiO3	normal	day3	set3	shallow	Na2SiO3	high	day3	0.879732
	set1	deep	Na2SiO3	normal	day3	set3	shallow	Na2SiO3	high	day3	0.890573
	set1	deep	Na2SiO3	normal	day3	set3	shallow	Na2SiO3	high	day3	0.877391
	set1	deep	Na2SiO3	normal	day3	set3	shallow	Na2SiO3	high	day7	0.894015
	set1	deep	Na2SiO3	normal	day3	set3	shallow	Na2SiO3	high	day7	0.871317
	set1	deep	Na2SiO3	normal	day3	set3	shallow	Na2SiO3	high	day7	0.90649
	set1	deep	Na2SiO3	normal	day3	set3	shallow	Na2SiO3	high	day7	0.883368
	set1	deep	Na2SiO3	normal	day3	set3	shallow	Na2SiO3	high	day7	0.877252
	set1	deep	Na2SiO3	normal	day3	set3	shallow	Na2SiO3	high	day7	0.862726
	set1	deep	Na2SiO3	normal	day3	set3	shallow	Na2SiO3	high	day7	0.89794
	set1	deep	Na2SiO3	normal	day3	set3	shallow	Na2SiO3	high	day7	0.858672
	set1	deep	Na2SiO3	normal	day3	set3	shallow	Na2SiO3	high	day7	0.897904
	set1	deep	Na2SiO3	normal	day7	set3	shallow	Na2SiO3	high	day3	0.896282
	set1	deep	Na2SiO3	normal	day7	set3	shallow	Na2SiO3	high	day3	0.893767
	set1	deep	Na2SiO3	normal	day7	set3	shallow	Na2SiO3	high	day3	0.906229
	set1	deep	Na2SiO3	normal	day7	set3	shallow	Na2SiO3	high	day3	0.899216
	set1	deep	Na2SiO3	normal	day7	set3	shallow	Na2SiO3	high	day3	0.885094
	set1	deep	Na2SiO3	normal	day7	set3	shallow	Na2SiO3	high	day3	0.896021
	set1	deep	Na2SiO3	normal	day7	set3	shallow	Na2SiO3	high	day3	0.909381
	set1	deep	Na2SiO3	normal	day7	set3	shallow	Na2SiO3	high	day3	0.87919
	set1	deep	Na2SiO3	normal	day7	set3	shallow	Na2SiO3	high	day3	0.893521
	set1	deep	Na2SiO3	normal	day7	set3	shallow	Na2SiO3	high	day7	0.889734
	set1	deep	Na2SiO3	normal	day7	set3	shallow	Na2SiO3	high	day7	0.894151
	set1	deep	Na2SiO3	normal	day7	set3	shallow	Na2SiO3	high	day7	0.902469
	set1	deep	Na2SiO3	normal	day7	set3	shallow	Na2SiO3	high	day7	0.886344
	set1	deep	Na2SiO3	normal	day7	set3	shallow	Na2SiO3	high	day7	0.896976
	set1	deep	Na2SiO3	normal	day7	set3	shallow	Na2SiO3	high	day7	0.87553
	set1	deep	Na2SiO3	normal	day7	set3	shallow	Na2SiO3	high	day7	0.897685
	set1	deep	Na2SiO3	normal	day7	set3	shallow	Na2SiO3	high	day7	0.898556
	set1	deep	Na2SiO3	normal	day7	set3	shallow	Na2SiO3	high	day7	0.912651
	set1	deep	Na2SiO3	normal	day3	set3	shallow	NaPO4	high	day3	0.853771
	set1	deep	Na2SiO3	normal	day3	set3	shallow	NaPO4	high	day3	0.852805
	set1	deep	Na2SiO3	normal	day3	set3	shallow	NaPO4	high	day3	0.852365
	set1	deep	Na2SiO3	normal	day3	set3	shallow	NaPO4	high	day3	0.837305
	set1	deep	Na2SiO3	normal	day3	set3	shallow	NaPO4	high	day3	0.828276
	set1	deep	Na2SiO3	normal	day3	set3	shallow	NaPO4	high	day3	0.83943
	set1	deep	Na2SiO3	normal	day3	set3	shallow	NaPO4	high	day3	0.839488
	set1	deep	Na2SiO3	normal	day3	set3	shallow	NaPO4	high	day3	0.826477
	set1	deep	Na2SiO3	normal	day3	set3	shallow	NaPO4	high	day3	0.839022
	set1	deep	Na2SiO3	normal	day3	set3	shallow	NaPO4	high	day7	0.837303
	set1	deep	Na2SiO3	normal	day3	set3	shallow	NaPO4	high	day7	0.84249
	set1	deep	Na2SiO3	normal	day3	set3	shallow	NaPO4	high	day7	0.834081
	set1	deep	Na2SiO3	normal	day3	set3	shallow	NaPO4	high	day7	0.823806
	set1	deep	Na2SiO3	normal	day3	set3	shallow	NaPO4	high	day7	0.812972
	set1	deep	Na2SiO3	normal	day3	set3	shallow	NaPO4	high	day7	0.820879
	set1	deep	Na2SiO3	normal	day3	set3	shallow	NaPO4	high	day7	0.824517
	set1	deep	Na2SiO3	normal	day3	set3	shallow	NaPO4	high	day7	0.816061
	set1	deep	Na2SiO3	normal	day3	set3	shallow	NaPO4	high	day7	0.823074
	set1	deep	Na2SiO3	normal	day7	set3	shallow	NaPO4	high	day3	0.867483
	set1	deep	Na2SiO3	normal	day7	set3	shallow	NaPO4	high	day3	0.861056
	set1	deep	Na2SiO3	normal	day7	set3	shallow	NaPO4	high	day3	0.857601
	set1	deep	Na2SiO3	normal	day7	set3	shallow	NaPO4	high	day3	0.835082
	set1	deep	Na2SiO3	normal	day7	set3	shallow	NaPO4	high	day3	0.832715
	set1	deep	Na2SiO3	normal	day7	set3	shallow	NaPO4	high	day3	0.826776
	set1	deep	Na2SiO3	normal	day7	set3	shallow	NaPO4	high	day3	0.862956
	set1	deep	Na2SiO3	normal	day7	set3	shallow	NaPO4	high	day3	0.86369
	set1	deep	Na2SiO3	normal	day7	set3	shallow	NaPO4	high	day3	0.855767
	set1	deep	Na2SiO3	normal	day7	set3	shallow	NaPO4	high	day7	0.853905
	set1	deep	Na2SiO3	normal	day7	set3	shallow	NaPO4	high	day7	0.851478
	set1	deep	Na2SiO3	normal	day7	set3	shallow	NaPO4	high	day7	0.849641
	set1	deep	Na2SiO3	normal	day7	set3	shallow	NaPO4	high	day7	0.826424
	set1	deep	Na2SiO3	normal	day7	set3	shallow	NaPO4	high	day7	0.826454
	set1	deep	Na2SiO3	normal	day7	set3	shallow	NaPO4	high	day7	0.822349
	set1	deep	Na2SiO3	normal	day7	set3	shallow	NaPO4	high	day7	0.849239
	set1	deep	Na2SiO3	normal	day7	set3	shallow	NaPO4	high	day7	0.852077
	set1	deep	Na2SiO3	normal	day7	set3	shallow	NaPO4	high	day7	0.843812
	set1	deep	Na2SiO3	normal	day3	set3	shallow	ZnPO4	high	day3	0.878503
	set1	deep	Na2SiO3	normal	day3	set3	shallow	ZnPO4	high	day3	0.876013
	set1	deep	Na2SiO3	normal	day3	set3	shallow	ZnPO4	high	day3	0.87959
	set1	deep	Na2SiO3	normal	day3	set3	shallow	ZnPO4	high	day3	0.859622
	set1	deep	Na2SiO3	normal	day3	set3	shallow	ZnPO4	high	day3	0.844733
	set1	deep	Na2SiO3	normal	day3	set3	shallow	ZnPO4	high	day3	0.853171
	set1	deep	Na2SiO3	normal	day3	set3	shallow	ZnPO4	high	day3	0.853517
	set1	deep	Na2SiO3	normal	day3	set3	shallow	ZnPO4	high	day3	0.847971
	set1	deep	Na2SiO3	normal	day3	set3	shallow	ZnPO4	high	day3	0.852775
	set1	deep	Na2SiO3	normal	day3	set3	shallow	ZnPO4	high	day7	0.893106
	set1	deep	Na2SiO3	normal	day3	set3	shallow	ZnPO4	high	day7	0.912291
	set1	deep	Na2SiO3	normal	day3	set3	shallow	ZnPO4	high	day7	0.913552
	set1	deep	Na2SiO3	normal	day3	set3	shallow	ZnPO4	high	day7	0.882051
	set1	deep	Na2SiO3	normal	day3	set3	shallow	ZnPO4	high	day7	0.900203
	set1	deep	Na2SiO3	normal	day3	set3	shallow	ZnPO4	high	day7	0.902703
	set1	deep	Na2SiO3	normal	day3	set3	shallow	ZnPO4	high	day7	0.879564
	set1	deep	Na2SiO3	normal	day3	set3	shallow	ZnPO4	high	day7	0.897784
	set1	deep	Na2SiO3	normal	day3	set3	shallow	ZnPO4	high	day7	0.897502
	set1	deep	Na2SiO3	normal	day7	set3	shallow	ZnPO4	high	day3	0.892118
	set1	deep	Na2SiO3	normal	day7	set3	shallow	ZnPO4	high	day3	0.890163
	set1	deep	Na2SiO3	normal	day7	set3	shallow	ZnPO4	high	day3	0.896374
	set1	deep	Na2SiO3	normal	day7	set3	shallow	ZnPO4	high	day3	0.873025
	set1	deep	Na2SiO3	normal	day7	set3	shallow	ZnPO4	high	day3	0.869906
	set1	deep	Na2SiO3	normal	day7	set3	shallow	ZnPO4	high	day3	0.876823
	set1	deep	Na2SiO3	normal	day7	set3	shallow	ZnPO4	high	day3	0.901496
	set1	deep	Na2SiO3	normal	day7	set3	shallow	ZnPO4	high	day3	0.89849
	set1	deep	Na2SiO3	normal	day7	set3	shallow	ZnPO4	high	day3	0.903056
	set1	deep	Na2SiO3	normal	day7	set3	shallow	ZnPO4	high	day7	0.897078
	set1	deep	Na2SiO3	normal	day7	set3	shallow	ZnPO4	high	day7	0.905191
	set1	deep	Na2SiO3	normal	day7	set3	shallow	ZnPO4	high	day7	0.900433
	set1	deep	Na2SiO3	normal	day7	set3	shallow	ZnPO4	high	day7	0.88383
	set1	deep	Na2SiO3	normal	day7	set3	shallow	ZnPO4	high	day7	0.903734
	set1	deep	Na2SiO3	normal	day7	set3	shallow	ZnPO4	high	day7	0.899824
	set1	deep	Na2SiO3	normal	day7	set3	shallow	ZnPO4	high	day7	0.902758
	set1	deep	Na2SiO3	normal	day7	set3	shallow	ZnPO4	high	day7	0.917443
	set1	deep	Na2SiO3	normal	day7	set3	shallow	ZnPO4	high	day7	0.91803
	set1	deep	NaPO4	normal	day3	set3	shallow	control	high	day0	0.847629
	set1	deep	NaPO4	normal	day3	set3	shallow	control	high	day0	0.888822
	set1	deep	NaPO4	normal	day3	set3	shallow	control	high	day0	0.886978
	set1	deep	NaPO4	normal	day3	set3	shallow	control	high	day0	0.84021
	set1	deep	NaPO4	normal	day3	set3	shallow	control	high	day0	0.883291
	set1	deep	NaPO4	normal	day3	set3	shallow	control	high	day0	0.883854
	set1	deep	NaPO4	normal	day3	set3	shallow	control	high	day0	0.84728
	set1	deep	NaPO4	normal	day3	set3	shallow	control	high	day0	0.890682
	set1	deep	NaPO4	normal	day3	set3	shallow	control	high	day0	0.891088
	set1	deep	NaPO4	normal	day3	set3	shallow	control	high	day3	0.840749
	set1	deep	NaPO4	normal	day3	set3	shallow	control	high	day3	0.876578
	set1	deep	NaPO4	normal	day3	set3	shallow	control	high	day3	0.877519
	set1	deep	NaPO4	normal	day3	set3	shallow	control	high	day3	0.82612
	set1	deep	NaPO4	normal	day3	set3	shallow	control	high	day3	0.870347
	set1	deep	NaPO4	normal	day3	set3	shallow	control	high	day3	0.871518
	set1	deep	NaPO4	normal	day3	set3	shallow	control	high	day3	0.831685
	set1	deep	NaPO4	normal	day3	set3	shallow	control	high	day3	0.878009
	set1	deep	NaPO4	normal	day3	set3	shallow	control	high	day3	0.879465
	set1	deep	NaPO4	normal	day3	set3	shallow	control	high	day7	0.81672
	set1	deep	NaPO4	normal	day3	set3	shallow	control	high	day7	0.847752
	set1	deep	NaPO4	normal	day3	set3	shallow	control	high	day7	0.850105
	set1	deep	NaPO4	normal	day3	set3	shallow	control	high	day7	0.816301
	set1	deep	NaPO4	normal	day3	set3	shallow	control	high	day7	0.840543
	set1	deep	NaPO4	normal	day3	set3	shallow	control	high	day7	0.843965
	set1	deep	NaPO4	normal	day3	set3	shallow	control	high	day7	0.825857
	set1	deep	NaPO4	normal	day3	set3	shallow	control	high	day7	0.852699
	set1	deep	NaPO4	normal	day3	set3	shallow	control	high	day7	0.85673
	set1	deep	NaPO4	normal	day7	set3	shallow	control	high	day0	0.885814
	set1	deep	NaPO4	normal	day7	set3	shallow	control	high	day0	0.916977
	set1	deep	NaPO4	normal	day7	set3	shallow	control	high	day0	0.891692
	set1	deep	NaPO4	normal	day7	set3	shallow	control	high	day0	0.881141
	set1	deep	NaPO4	normal	day7	set3	shallow	control	high	day0	0.913235
	set1	deep	NaPO4	normal	day7	set3	shallow	control	high	day0	0.883059
	set1	deep	NaPO4	normal	day7	set3	shallow	control	high	day0	0.884926
	set1	deep	NaPO4	normal	day7	set3	shallow	control	high	day0	0.917907
	set1	deep	NaPO4	normal	day7	set3	shallow	control	high	day0	0.890263
	set1	deep	NaPO4	normal	day7	set3	shallow	control	high	day3	0.859288
	set1	deep	NaPO4	normal	day7	set3	shallow	control	high	day3	0.902604
	set1	deep	NaPO4	normal	day7	set3	shallow	control	high	day3	0.870053
	set1	deep	NaPO4	normal	day7	set3	shallow	control	high	day3	0.858601
	set1	deep	NaPO4	normal	day7	set3	shallow	control	high	day3	0.895406
	set1	deep	NaPO4	normal	day7	set3	shallow	control	high	day3	0.860694
	set1	deep	NaPO4	normal	day7	set3	shallow	control	high	day3	0.859443
	set1	deep	NaPO4	normal	day7	set3	shallow	control	high	day3	0.90206
	set1	deep	NaPO4	normal	day7	set3	shallow	control	high	day3	0.873304
	set1	deep	NaPO4	normal	day7	set3	shallow	control	high	day7	0.847095
	set1	deep	NaPO4	normal	day7	set3	shallow	control	high	day7	0.881112
	set1	deep	NaPO4	normal	day7	set3	shallow	control	high	day7	0.850944
	set1	deep	NaPO4	normal	day7	set3	shallow	control	high	day7	0.84161
	set1	deep	NaPO4	normal	day7	set3	shallow	control	high	day7	0.877388
	set1	deep	NaPO4	normal	day7	set3	shallow	control	high	day7	0.843628
	set1	deep	NaPO4	normal	day7	set3	shallow	control	high	day7	0.849021
	set1	deep	NaPO4	normal	day7	set3	shallow	control	high	day7	0.883725
	set1	deep	NaPO4	normal	day7	set3	shallow	control	high	day7	0.854803
	set1	deep	NaPO4	normal	day3	set3	shallow	Na2SiO3	high	day3	0.894044
	set1	deep	NaPO4	normal	day3	set3	shallow	Na2SiO3	high	day3	0.909536
	set1	deep	NaPO4	normal	day3	set3	shallow	Na2SiO3	high	day3	0.906771
	set1	deep	NaPO4	normal	day3	set3	shallow	Na2SiO3	high	day3	0.896286
	set1	deep	NaPO4	normal	day3	set3	shallow	Na2SiO3	high	day3	0.911356
	set1	deep	NaPO4	normal	day3	set3	shallow	Na2SiO3	high	day3	0.909
	set1	deep	NaPO4	normal	day3	set3	shallow	Na2SiO3	high	day3	0.879706
	set1	deep	NaPO4	normal	day3	set3	shallow	Na2SiO3	high	day3	0.899692
	set1	deep	NaPO4	normal	day3	set3	shallow	Na2SiO3	high	day3	0.897126
	set1	deep	NaPO4	normal	day3	set3	shallow	Na2SiO3	high	day7	0.884232
	set1	deep	NaPO4	normal	day3	set3	shallow	Na2SiO3	high	day7	0.902681
	set1	deep	NaPO4	normal	day3	set3	shallow	Na2SiO3	high	day7	0.901841
	set1	deep	NaPO4	normal	day3	set3	shallow	Na2SiO3	high	day7	0.865076
	set1	deep	NaPO4	normal	day3	set3	shallow	Na2SiO3	high	day7	0.893981
	set1	deep	NaPO4	normal	day3	set3	shallow	Na2SiO3	high	day7	0.894954
	set1	deep	NaPO4	normal	day3	set3	shallow	Na2SiO3	high	day7	0.902195
	set1	deep	NaPO4	normal	day3	set3	shallow	Na2SiO3	high	day7	0.916679
	set1	deep	NaPO4	normal	day3	set3	shallow	Na2SiO3	high	day7	0.916289
	set1	deep	NaPO4	normal	day7	set3	shallow	Na2SiO3	high	day3	0.902469
	set1	deep	NaPO4	normal	day7	set3	shallow	Na2SiO3	high	day3	0.921757
	set1	deep	NaPO4	normal	day7	set3	shallow	Na2SiO3	high	day3	0.905964
	set1	deep	NaPO4	normal	day7	set3	shallow	Na2SiO3	high	day3	0.905435
	set1	deep	NaPO4	normal	day7	set3	shallow	Na2SiO3	high	day3	0.92262
	set1	deep	NaPO4	normal	day7	set3	shallow	Na2SiO3	high	day3	0.909784
	set1	deep	NaPO4	normal	day7	set3	shallow	Na2SiO3	high	day3	0.889281
	set1	deep	NaPO4	normal	day7	set3	shallow	Na2SiO3	high	day3	0.913739
	set1	deep	NaPO4	normal	day7	set3	shallow	Na2SiO3	high	day3	0.894433
	set1	deep	NaPO4	normal	day7	set3	shallow	Na2SiO3	high	day7	0.89504
	set1	deep	NaPO4	normal	day7	set3	shallow	Na2SiO3	high	day7	0.916579
	set1	deep	NaPO4	normal	day7	set3	shallow	Na2SiO3	high	day7	0.895167
	set1	deep	NaPO4	normal	day7	set3	shallow	Na2SiO3	high	day7	0.894925
	set1	deep	NaPO4	normal	day7	set3	shallow	Na2SiO3	high	day7	0.918533
	set1	deep	NaPO4	normal	day7	set3	shallow	Na2SiO3	high	day7	0.898016
	set1	deep	NaPO4	normal	day7	set3	shallow	Na2SiO3	high	day7	0.909533
	set1	deep	NaPO4	normal	day7	set3	shallow	Na2SiO3	high	day7	0.925559
	set1	deep	NaPO4	normal	day7	set3	shallow	Na2SiO3	high	day7	0.914726
	set1	deep	NaPO4	normal	day3	set3	shallow	NaPO4	high	day3	0.834619
	set1	deep	NaPO4	normal	day3	set3	shallow	NaPO4	high	day3	0.83034
	set1	deep	NaPO4	normal	day3	set3	shallow	NaPO4	high	day3	0.83704
	set1	deep	NaPO4	normal	day3	set3	shallow	NaPO4	high	day3	0.876709
	set1	deep	NaPO4	normal	day3	set3	shallow	NaPO4	high	day3	0.878688
	set1	deep	NaPO4	normal	day3	set3	shallow	NaPO4	high	day3	0.874659
	set1	deep	NaPO4	normal	day3	set3	shallow	NaPO4	high	day3	0.869415
	set1	deep	NaPO4	normal	day3	set3	shallow	NaPO4	high	day3	0.876177
	set1	deep	NaPO4	normal	day3	set3	shallow	NaPO4	high	day3	0.870324
	set1	deep	NaPO4	normal	day3	set3	shallow	NaPO4	high	day7	0.814004
	set1	deep	NaPO4	normal	day3	set3	shallow	NaPO4	high	day7	0.815513
	set1	deep	NaPO4	normal	day3	set3	shallow	NaPO4	high	day7	0.807752
	set1	deep	NaPO4	normal	day3	set3	shallow	NaPO4	high	day7	0.848068
	set1	deep	NaPO4	normal	day3	set3	shallow	NaPO4	high	day7	0.851217
	set1	deep	NaPO4	normal	day3	set3	shallow	NaPO4	high	day7	0.853398
	set1	deep	NaPO4	normal	day3	set3	shallow	NaPO4	high	day7	0.844621
	set1	deep	NaPO4	normal	day3	set3	shallow	NaPO4	high	day7	0.853647
	set1	deep	NaPO4	normal	day3	set3	shallow	NaPO4	high	day7	0.846847
	set1	deep	NaPO4	normal	day7	set3	shallow	NaPO4	high	day3	0.865531
	set1	deep	NaPO4	normal	day7	set3	shallow	NaPO4	high	day3	0.901145
	set1	deep	NaPO4	normal	day7	set3	shallow	NaPO4	high	day3	0.872973
	set1	deep	NaPO4	normal	day7	set3	shallow	NaPO4	high	day3	0.863668
	set1	deep	NaPO4	normal	day7	set3	shallow	NaPO4	high	day3	0.857748
	set1	deep	NaPO4	normal	day7	set3	shallow	NaPO4	high	day3	0.90063
	set1	deep	NaPO4	normal	day7	set3	shallow	NaPO4	high	day3	0.869571
	set1	deep	NaPO4	normal	day7	set3	shallow	NaPO4	high	day3	0.895494
	set1	deep	NaPO4	normal	day7	set3	shallow	NaPO4	high	day3	0.862847
	set1	deep	NaPO4	normal	day7	set3	shallow	NaPO4	high	day7	0.85092
	set1	deep	NaPO4	normal	day7	set3	shallow	NaPO4	high	day7	0.85157
	set1	deep	NaPO4	normal	day7	set3	shallow	NaPO4	high	day7	0.845696
	set1	deep	NaPO4	normal	day7	set3	shallow	NaPO4	high	day7	0.880834
	set1	deep	NaPO4	normal	day7	set3	shallow	NaPO4	high	day7	0.853802
	set1	deep	NaPO4	normal	day7	set3	shallow	NaPO4	high	day7	0.886837
	set1	deep	NaPO4	normal	day7	set3	shallow	NaPO4	high	day7	0.879232
	set1	deep	NaPO4	normal	day7	set3	shallow	NaPO4	high	day7	0.855291
	set1	deep	NaPO4	normal	day7	set3	shallow	NaPO4	high	day7	0.848891
	set1	deep	NaPO4	normal	day3	set3	shallow	ZnPO4	high	day3	0.863811
	set1	deep	NaPO4	normal	day3	set3	shallow	ZnPO4	high	day3	0.861272
	set1	deep	NaPO4	normal	day3	set3	shallow	ZnPO4	high	day3	0.86611
	set1	deep	NaPO4	normal	day3	set3	shallow	ZnPO4	high	day3	0.899783
	set1	deep	NaPO4	normal	day3	set3	shallow	ZnPO4	high	day3	0.89802
	set1	deep	NaPO4	normal	day3	set3	shallow	ZnPO4	high	day3	0.90148
	set1	deep	NaPO4	normal	day3	set3	shallow	ZnPO4	high	day3	0.898671
	set1	deep	NaPO4	normal	day3	set3	shallow	ZnPO4	high	day3	0.896739
	set1	deep	NaPO4	normal	day3	set3	shallow	ZnPO4	high	day3	0.900308
	set1	deep	NaPO4	normal	day3	set3	shallow	ZnPO4	high	day7	0.88381
	set1	deep	NaPO4	normal	day3	set3	shallow	ZnPO4	high	day7	0.900925
	set1	deep	NaPO4	normal	day3	set3	shallow	ZnPO4	high	day7	0.903666
	set1	deep	NaPO4	normal	day3	set3	shallow	ZnPO4	high	day7	0.902581
	set1	deep	NaPO4	normal	day3	set3	shallow	ZnPO4	high	day7	0.919323
	set1	deep	NaPO4	normal	day3	set3	shallow	ZnPO4	high	day7	0.921541
	set1	deep	NaPO4	normal	day3	set3	shallow	ZnPO4	high	day7	0.904672
	set1	deep	NaPO4	normal	day3	set3	shallow	ZnPO4	high	day7	0.919585
	set1	deep	NaPO4	normal	day3	set3	shallow	ZnPO4	high	day7	0.920568
	set1	deep	NaPO4	normal	day7	set3	shallow	ZnPO4	high	day3	0.895389
	set1	deep	NaPO4	normal	day7	set3	shallow	ZnPO4	high	day3	0.893832
	set1	deep	NaPO4	normal	day7	set3	shallow	ZnPO4	high	day3	0.897064
	set1	deep	NaPO4	normal	day7	set3	shallow	ZnPO4	high	day3	0.927921
	set1	deep	NaPO4	normal	day7	set3	shallow	ZnPO4	high	day3	0.924996
	set1	deep	NaPO4	normal	day7	set3	shallow	ZnPO4	high	day3	0.928073
	set1	deep	NaPO4	normal	day7	set3	shallow	ZnPO4	high	day3	0.901344
	set1	deep	NaPO4	normal	day7	set3	shallow	ZnPO4	high	day3	0.898174
	set1	deep	NaPO4	normal	day7	set3	shallow	ZnPO4	high	day3	0.90171
	set1	deep	NaPO4	normal	day7	set3	shallow	ZnPO4	high	day7	0.898034
	set1	deep	NaPO4	normal	day7	set3	shallow	ZnPO4	high	day7	0.91393
	set1	deep	NaPO4	normal	day7	set3	shallow	ZnPO4	high	day7	0.913067
	set1	deep	NaPO4	normal	day7	set3	shallow	ZnPO4	high	day7	0.928618
	set1	deep	NaPO4	normal	day7	set3	shallow	ZnPO4	high	day7	0.933336
	set1	deep	NaPO4	normal	day7	set3	shallow	ZnPO4	high	day7	0.931847
	set1	deep	NaPO4	normal	day7	set3	shallow	ZnPO4	high	day7	0.905302
	set1	deep	NaPO4	normal	day7	set3	shallow	ZnPO4	high	day7	0.918935
	set1	deep	NaPO4	normal	day7	set3	shallow	ZnPO4	high	day7	0.918648
	set1	deep	ZnPO4	normal	day3	set3	shallow	control	high	day0	0.866703
	set1	deep	ZnPO4	normal	day3	set3	shallow	control	high	day0	0.895577
	set1	deep	ZnPO4	normal	day3	set3	shallow	control	high	day0	0.885008
	set1	deep	ZnPO4	normal	day3	set3	shallow	control	high	day0	0.862223
	set1	deep	ZnPO4	normal	day3	set3	shallow	control	high	day0	0.892133
	set1	deep	ZnPO4	normal	day3	set3	shallow	control	high	day0	0.88141
	set1	deep	ZnPO4	normal	day3	set3	shallow	control	high	day0	0.870454
	set1	deep	ZnPO4	normal	day3	set3	shallow	control	high	day0	0.900019
	set1	deep	ZnPO4	normal	day3	set3	shallow	control	high	day0	0.88882
	set1	deep	ZnPO4	normal	day3	set3	shallow	control	high	day3	0.857119
	set1	deep	ZnPO4	normal	day3	set3	shallow	control	high	day3	0.88344
	set1	deep	ZnPO4	normal	day3	set3	shallow	control	high	day3	0.870983
	set1	deep	ZnPO4	normal	day3	set3	shallow	control	high	day3	0.840907
	set1	deep	ZnPO4	normal	day3	set3	shallow	control	high	day3	0.872949
	set1	deep	ZnPO4	normal	day3	set3	shallow	control	high	day3	0.859445
	set1	deep	ZnPO4	normal	day3	set3	shallow	control	high	day3	0.85177
	set1	deep	ZnPO4	normal	day3	set3	shallow	control	high	day3	0.883917
	set1	deep	ZnPO4	normal	day3	set3	shallow	control	high	day3	0.871014
	set1	deep	ZnPO4	normal	day3	set3	shallow	control	high	day7	0.838481
	set1	deep	ZnPO4	normal	day3	set3	shallow	control	high	day7	0.868679
	set1	deep	ZnPO4	normal	day3	set3	shallow	control	high	day7	0.851355
	set1	deep	ZnPO4	normal	day3	set3	shallow	control	high	day7	0.837048
	set1	deep	ZnPO4	normal	day3	set3	shallow	control	high	day7	0.861047
	set1	deep	ZnPO4	normal	day3	set3	shallow	control	high	day7	0.844048
	set1	deep	ZnPO4	normal	day3	set3	shallow	control	high	day7	0.848065
	set1	deep	ZnPO4	normal	day3	set3	shallow	control	high	day7	0.874289
	set1	deep	ZnPO4	normal	day3	set3	shallow	control	high	day7	0.858685
	set1	deep	ZnPO4	normal	day7	set3	shallow	control	high	day0	0.877871
	set1	deep	ZnPO4	normal	day7	set3	shallow	control	high	day0	0.918828
	set1	deep	ZnPO4	normal	day7	set3	shallow	control	high	day0	0.911281
	set1	deep	ZnPO4	normal	day7	set3	shallow	control	high	day0	0.869297
	set1	deep	ZnPO4	normal	day7	set3	shallow	control	high	day0	0.913678
	set1	deep	ZnPO4	normal	day7	set3	shallow	control	high	day0	0.90794
	set1	deep	ZnPO4	normal	day7	set3	shallow	control	high	day0	0.876649
	set1	deep	ZnPO4	normal	day7	set3	shallow	control	high	day0	0.922093
	set1	deep	ZnPO4	normal	day7	set3	shallow	control	high	day0	0.914699
	set1	deep	ZnPO4	normal	day7	set3	shallow	control	high	day3	0.853249
	set1	deep	ZnPO4	normal	day7	set3	shallow	control	high	day3	0.900481
	set1	deep	ZnPO4	normal	day7	set3	shallow	control	high	day3	0.898085
	set1	deep	ZnPO4	normal	day7	set3	shallow	control	high	day3	0.8449
	set1	deep	ZnPO4	normal	day7	set3	shallow	control	high	day3	0.891487
	set1	deep	ZnPO4	normal	day7	set3	shallow	control	high	day3	0.887145
	set1	deep	ZnPO4	normal	day7	set3	shallow	control	high	day3	0.854113
	set1	deep	ZnPO4	normal	day7	set3	shallow	control	high	day3	0.89998
	set1	deep	ZnPO4	normal	day7	set3	shallow	control	high	day3	0.887414
	set1	deep	ZnPO4	normal	day7	set3	shallow	control	high	day7	0.841666
	set1	deep	ZnPO4	normal	day7	set3	shallow	control	high	day7	0.878234
	set1	deep	ZnPO4	normal	day7	set3	shallow	control	high	day7	0.879531
	set1	deep	ZnPO4	normal	day7	set3	shallow	control	high	day7	0.832563
	set1	deep	ZnPO4	normal	day7	set3	shallow	control	high	day7	0.870602
	set1	deep	ZnPO4	normal	day7	set3	shallow	control	high	day7	0.870309
	set1	deep	ZnPO4	normal	day7	set3	shallow	control	high	day7	0.846971
	set1	deep	ZnPO4	normal	day7	set3	shallow	control	high	day7	0.884869
	set1	deep	ZnPO4	normal	day7	set3	shallow	control	high	day7	0.884396
	set1	deep	ZnPO4	normal	day3	set3	shallow	Na2SiO3	high	day3	0.891577
	set1	deep	ZnPO4	normal	day3	set3	shallow	Na2SiO3	high	day3	0.902795
	set1	deep	ZnPO4	normal	day3	set3	shallow	Na2SiO3	high	day3	0.900108
	set1	deep	ZnPO4	normal	day3	set3	shallow	Na2SiO3	high	day3	0.894319
	set1	deep	ZnPO4	normal	day3	set3	shallow	Na2SiO3	high	day3	0.904986
	set1	deep	ZnPO4	normal	day3	set3	shallow	Na2SiO3	high	day3	0.902878
	set1	deep	ZnPO4	normal	day3	set3	shallow	Na2SiO3	high	day3	0.882097
	set1	deep	ZnPO4	normal	day3	set3	shallow	Na2SiO3	high	day3	0.892492
	set1	deep	ZnPO4	normal	day3	set3	shallow	Na2SiO3	high	day3	0.891032
	set1	deep	ZnPO4	normal	day3	set3	shallow	Na2SiO3	high	day7	0.887671
	set1	deep	ZnPO4	normal	day3	set3	shallow	Na2SiO3	high	day7	0.903476
	set1	deep	ZnPO4	normal	day3	set3	shallow	Na2SiO3	high	day7	0.89698
	set1	deep	ZnPO4	normal	day3	set3	shallow	Na2SiO3	high	day7	0.869448
	set1	deep	ZnPO4	normal	day3	set3	shallow	Na2SiO3	high	day7	0.901731
	set1	deep	ZnPO4	normal	day3	set3	shallow	Na2SiO3	high	day7	0.886047
	set1	deep	ZnPO4	normal	day3	set3	shallow	Na2SiO3	high	day7	0.901825
	set1	deep	ZnPO4	normal	day3	set3	shallow	Na2SiO3	high	day7	0.912636
	set1	deep	ZnPO4	normal	day3	set3	shallow	Na2SiO3	high	day7	0.90838
	set1	deep	ZnPO4	normal	day7	set3	shallow	Na2SiO3	high	day3	0.89146
	set1	deep	ZnPO4	normal	day7	set3	shallow	Na2SiO3	high	day3	0.897896
	set1	deep	ZnPO4	normal	day7	set3	shallow	Na2SiO3	high	day3	0.912808
	set1	deep	ZnPO4	normal	day7	set3	shallow	Na2SiO3	high	day3	0.893417
	set1	deep	ZnPO4	normal	day7	set3	shallow	Na2SiO3	high	day3	0.896975
	set1	deep	ZnPO4	normal	day7	set3	shallow	Na2SiO3	high	day3	0.915984
	set1	deep	ZnPO4	normal	day7	set3	shallow	Na2SiO3	high	day3	0.880492
	set1	deep	ZnPO4	normal	day7	set3	shallow	Na2SiO3	high	day3	0.887573
	set1	deep	ZnPO4	normal	day7	set3	shallow	Na2SiO3	high	day3	0.90727
	set1	deep	ZnPO4	normal	day7	set3	shallow	Na2SiO3	high	day7	0.880969
	set1	deep	ZnPO4	normal	day7	set3	shallow	Na2SiO3	high	day7	0.895403
	set1	deep	ZnPO4	normal	day7	set3	shallow	Na2SiO3	high	day7	0.909638
	set1	deep	ZnPO4	normal	day7	set3	shallow	Na2SiO3	high	day7	0.879557
	set1	deep	ZnPO4	normal	day7	set3	shallow	Na2SiO3	high	day7	0.899466
	set1	deep	ZnPO4	normal	day7	set3	shallow	Na2SiO3	high	day7	0.907338
	set1	deep	ZnPO4	normal	day7	set3	shallow	Na2SiO3	high	day7	0.899776
	set1	deep	ZnPO4	normal	day7	set3	shallow	Na2SiO3	high	day7	0.911454
	set1	deep	ZnPO4	normal	day7	set3	shallow	Na2SiO3	high	day7	0.92131
	set1	deep	ZnPO4	normal	day3	set3	shallow	NaPO4	high	day3	0.852069
	set1	deep	ZnPO4	normal	day3	set3	shallow	NaPO4	high	day3	0.882481
	set1	deep	ZnPO4	normal	day3	set3	shallow	NaPO4	high	day3	0.868754
	set1	deep	ZnPO4	normal	day3	set3	shallow	NaPO4	high	day3	0.848474
	set1	deep	ZnPO4	normal	day3	set3	shallow	NaPO4	high	day3	0.881143
	set1	deep	ZnPO4	normal	day3	set3	shallow	NaPO4	high	day3	0.867245
	set1	deep	ZnPO4	normal	day3	set3	shallow	NaPO4	high	day3	0.8434
	set1	deep	ZnPO4	normal	day3	set3	shallow	NaPO4	high	day3	0.873778
	set1	deep	ZnPO4	normal	day3	set3	shallow	NaPO4	high	day3	0.859259
	set1	deep	ZnPO4	normal	day3	set3	shallow	NaPO4	high	day7	0.833422
	set1	deep	ZnPO4	normal	day3	set3	shallow	NaPO4	high	day7	0.866963
	set1	deep	ZnPO4	normal	day3	set3	shallow	NaPO4	high	day7	0.848771
	set1	deep	ZnPO4	normal	day3	set3	shallow	NaPO4	high	day7	0.83337
	set1	deep	ZnPO4	normal	day3	set3	shallow	NaPO4	high	day7	0.87133
	set1	deep	ZnPO4	normal	day3	set3	shallow	NaPO4	high	day7	0.852445
	set1	deep	ZnPO4	normal	day3	set3	shallow	NaPO4	high	day7	0.833492
	set1	deep	ZnPO4	normal	day3	set3	shallow	NaPO4	high	day7	0.865457
	set1	deep	ZnPO4	normal	day3	set3	shallow	NaPO4	high	day7	0.848728
	set1	deep	ZnPO4	normal	day7	set3	shallow	NaPO4	high	day3	0.855919
	set1	deep	ZnPO4	normal	day7	set3	shallow	NaPO4	high	day3	0.901335
	set1	deep	ZnPO4	normal	day7	set3	shallow	NaPO4	high	day3	0.894791
	set1	deep	ZnPO4	normal	day7	set3	shallow	NaPO4	high	day3	0.850329
	set1	deep	ZnPO4	normal	day7	set3	shallow	NaPO4	high	day3	0.898387
	set1	deep	ZnPO4	normal	day7	set3	shallow	NaPO4	high	day3	0.894189
	set1	deep	ZnPO4	normal	day7	set3	shallow	NaPO4	high	day3	0.844362
	set1	deep	ZnPO4	normal	day7	set3	shallow	NaPO4	high	day3	0.889739
	set1	deep	ZnPO4	normal	day7	set3	shallow	NaPO4	high	day3	0.885766
	set1	deep	ZnPO4	normal	day7	set3	shallow	NaPO4	high	day7	0.842048
	set1	deep	ZnPO4	normal	day7	set3	shallow	NaPO4	high	day7	0.87981
	set1	deep	ZnPO4	normal	day7	set3	shallow	NaPO4	high	day7	0.88126
	set1	deep	ZnPO4	normal	day7	set3	shallow	NaPO4	high	day7	0.839049
	set1	deep	ZnPO4	normal	day7	set3	shallow	NaPO4	high	day7	0.880551
	set1	deep	ZnPO4	normal	day7	set3	shallow	NaPO4	high	day7	0.880831
	set1	deep	ZnPO4	normal	day7	set3	shallow	NaPO4	high	day7	0.835763
	set1	deep	ZnPO4	normal	day7	set3	shallow	NaPO4	high	day7	0.875691
	set1	deep	ZnPO4	normal	day7	set3	shallow	NaPO4	high	day7	0.876309
	set1	deep	ZnPO4	normal	day3	set3	shallow	ZnPO4	high	day3	0.871069
	set1	deep	ZnPO4	normal	day3	set3	shallow	ZnPO4	high	day3	0.86973
	set1	deep	ZnPO4	normal	day3	set3	shallow	ZnPO4	high	day3	0.873218
	set1	deep	ZnPO4	normal	day3	set3	shallow	ZnPO4	high	day3	0.899576
	set1	deep	ZnPO4	normal	day3	set3	shallow	ZnPO4	high	day3	0.887707
	set1	deep	ZnPO4	normal	day3	set3	shallow	ZnPO4	high	day3	0.899105
	set1	deep	ZnPO4	normal	day3	set3	shallow	ZnPO4	high	day3	0.902745
	set1	deep	ZnPO4	normal	day3	set3	shallow	ZnPO4	high	day3	0.886849
	set1	deep	ZnPO4	normal	day3	set3	shallow	ZnPO4	high	day3	0.889985
	set1	deep	ZnPO4	normal	day3	set3	shallow	ZnPO4	high	day7	0.88613
	set1	deep	ZnPO4	normal	day3	set3	shallow	ZnPO4	high	day7	0.903234
	set1	deep	ZnPO4	normal	day3	set3	shallow	ZnPO4	high	day7	0.904971
	set1	deep	ZnPO4	normal	day3	set3	shallow	ZnPO4	high	day7	0.905671
	set1	deep	ZnPO4	normal	day3	set3	shallow	ZnPO4	high	day7	0.892694
	set1	deep	ZnPO4	normal	day3	set3	shallow	ZnPO4	high	day7	0.910135
	set1	deep	ZnPO4	normal	day3	set3	shallow	ZnPO4	high	day7	0.913894
	set1	deep	ZnPO4	normal	day3	set3	shallow	ZnPO4	high	day7	0.9074
	set1	deep	ZnPO4	normal	day3	set3	shallow	ZnPO4	high	day7	0.911703
	set1	deep	ZnPO4	normal	day7	set3	shallow	ZnPO4	high	day3	0.879457
	set1	deep	ZnPO4	normal	day7	set3	shallow	ZnPO4	high	day3	0.919607
	set1	deep	ZnPO4	normal	day7	set3	shallow	ZnPO4	high	day3	0.915516
	set1	deep	ZnPO4	normal	day7	set3	shallow	ZnPO4	high	day3	0.876864
	set1	deep	ZnPO4	normal	day7	set3	shallow	ZnPO4	high	day3	0.882869
	set1	deep	ZnPO4	normal	day7	set3	shallow	ZnPO4	high	day3	0.918236
	set1	deep	ZnPO4	normal	day7	set3	shallow	ZnPO4	high	day3	0.913012
	set1	deep	ZnPO4	normal	day7	set3	shallow	ZnPO4	high	day3	0.920099
	set1	deep	ZnPO4	normal	day7	set3	shallow	ZnPO4	high	day3	0.915935
	set1	deep	ZnPO4	normal	day7	set3	shallow	ZnPO4	high	day7	0.883796
	set1	deep	ZnPO4	normal	day7	set3	shallow	ZnPO4	high	day7	0.899732
	set1	deep	ZnPO4	normal	day7	set3	shallow	ZnPO4	high	day7	0.899545
	set1	deep	ZnPO4	normal	day7	set3	shallow	ZnPO4	high	day7	0.918121
	set1	deep	ZnPO4	normal	day7	set3	shallow	ZnPO4	high	day7	0.916834
	set1	deep	ZnPO4	normal	day7	set3	shallow	ZnPO4	high	day7	0.924545
	set1	deep	ZnPO4	normal	day7	set3	shallow	ZnPO4	high	day7	0.919299
	set1	deep	ZnPO4	normal	day7	set3	shallow	ZnPO4	high	day7	0.920531
	set1	deep	ZnPO4	normal	day7	set3	shallow	ZnPO4	high	day7	0.924839
	set2	shallow	control	normal	day0	set2	shallow	control	normal	day0	0.0871211
	set2	shallow	control	normal	day0	set2	shallow	control	normal	day3	0.639591
	set2	shallow	control	normal	day0	set2	shallow	control	normal	day3	0.62841
	set2	shallow	control	normal	day0	set2	shallow	control	normal	day3	0.611473
	set2	shallow	control	normal	day0	set2	shallow	control	normal	day3	0.654527
	set2	shallow	control	normal	day0	set2	shallow	control	normal	day3	0.643238
	set2	shallow	control	normal	day0	set2	shallow	control	normal	day3	0.627058
	set2	shallow	control	normal	day0	set2	shallow	control	normal	day7	0.715589
	set2	shallow	control	normal	day0	set2	shallow	control	normal	day7	0.705688
	set2	shallow	control	normal	day0	set2	shallow	control	normal	day7	0.67558
	set2	shallow	control	normal	day0	set2	shallow	control	normal	day7	0.717884
	set2	shallow	control	normal	day0	set2	shallow	control	normal	day7	0.710466
	set2	shallow	control	normal	day0	set2	shallow	control	normal	day7	0.693189
	set2	shallow	control	normal	day3	set2	shallow	control	normal	day3	0.154758
	set2	shallow	control	normal	day3	set2	shallow	control	normal	day3	0.211679
	set2	shallow	control	normal	day3	set2	shallow	control	normal	day3	0.171907
	set2	shallow	control	normal	day3	set2	shallow	control	normal	day7	0.483433
	set2	shallow	control	normal	day3	set2	shallow	control	normal	day7	0.515038
	set2	shallow	control	normal	day3	set2	shallow	control	normal	day7	0.403429
	set2	shallow	control	normal	day3	set2	shallow	control	normal	day7	0.480245
	set2	shallow	control	normal	day3	set2	shallow	control	normal	day7	0.462352
	set2	shallow	control	normal	day3	set2	shallow	control	normal	day7	0.501056
	set2	shallow	control	normal	day3	set2	shallow	control	normal	day7	0.398746
	set2	shallow	control	normal	day3	set2	shallow	control	normal	day7	0.478521
	set2	shallow	control	normal	day3	set2	shallow	control	normal	day7	0.395963
	set2	shallow	control	normal	day7	set2	shallow	control	normal	day7	0.217393
	set2	shallow	control	normal	day7	set2	shallow	control	normal	day7	0.254326
	set2	shallow	control	normal	day7	set2	shallow	control	normal	day7	0.258895
	set2	shallow	control	normal	day0	set2	shallow	Na2SiO3	normal	day3	0.600054
	set2	shallow	control	normal	day0	set2	shallow	Na2SiO3	normal	day3	0.641783
	set2	shallow	control	normal	day0	set2	shallow	Na2SiO3	normal	day3	0.581123
	set2	shallow	control	normal	day0	set2	shallow	Na2SiO3	normal	day3	0.612555
	set2	shallow	control	normal	day0	set2	shallow	Na2SiO3	normal	day3	0.657036
	set2	shallow	control	normal	day0	set2	shallow	Na2SiO3	normal	day3	0.600755
	set2	shallow	control	normal	day0	set2	shallow	Na2SiO3	normal	day7	0.677684
	set2	shallow	control	normal	day0	set2	shallow	Na2SiO3	normal	day7	0.717468
	set2	shallow	control	normal	day0	set2	shallow	Na2SiO3	normal	day7	0.674833
	set2	shallow	control	normal	day0	set2	shallow	Na2SiO3	normal	day7	0.688411
	set2	shallow	control	normal	day0	set2	shallow	Na2SiO3	normal	day7	0.725137
	set2	shallow	control	normal	day0	set2	shallow	Na2SiO3	normal	day7	0.685565
	set2	shallow	control	normal	day3	set2	shallow	Na2SiO3	normal	day3	0.263967
	set2	shallow	control	normal	day3	set2	shallow	Na2SiO3	normal	day3	0.32775
	set2	shallow	control	normal	day3	set2	shallow	Na2SiO3	normal	day3	0.27122
	set2	shallow	control	normal	day3	set2	shallow	Na2SiO3	normal	day3	0.232153
	set2	shallow	control	normal	day3	set2	shallow	Na2SiO3	normal	day3	0.286579
	set2	shallow	control	normal	day3	set2	shallow	Na2SiO3	normal	day3	0.236096
	set2	shallow	control	normal	day3	set2	shallow	Na2SiO3	normal	day3	0.182067
	set2	shallow	control	normal	day3	set2	shallow	Na2SiO3	normal	day3	0.290056
	set2	shallow	control	normal	day3	set2	shallow	Na2SiO3	normal	day3	0.217409
	set2	shallow	control	normal	day3	set2	shallow	Na2SiO3	normal	day7	0.441241
	set2	shallow	control	normal	day3	set2	shallow	Na2SiO3	normal	day7	0.504866
	set2	shallow	control	normal	day3	set2	shallow	Na2SiO3	normal	day7	0.459257
	set2	shallow	control	normal	day3	set2	shallow	Na2SiO3	normal	day7	0.431618
	set2	shallow	control	normal	day3	set2	shallow	Na2SiO3	normal	day7	0.503486
	set2	shallow	control	normal	day3	set2	shallow	Na2SiO3	normal	day7	0.444284
	set2	shallow	control	normal	day3	set2	shallow	Na2SiO3	normal	day7	0.411338
	set2	shallow	control	normal	day3	set2	shallow	Na2SiO3	normal	day7	0.492915
	set2	shallow	control	normal	day3	set2	shallow	Na2SiO3	normal	day7	0.432159
	set2	shallow	control	normal	day7	set2	shallow	Na2SiO3	normal	day3	0.448525
	set2	shallow	control	normal	day7	set2	shallow	Na2SiO3	normal	day3	0.502749
	set2	shallow	control	normal	day7	set2	shallow	Na2SiO3	normal	day3	0.454796
	set2	shallow	control	normal	day7	set2	shallow	Na2SiO3	normal	day3	0.460312
	set2	shallow	control	normal	day7	set2	shallow	Na2SiO3	normal	day3	0.508621
	set2	shallow	control	normal	day7	set2	shallow	Na2SiO3	normal	day3	0.452236
	set2	shallow	control	normal	day7	set2	shallow	Na2SiO3	normal	day3	0.39567
	set2	shallow	control	normal	day7	set2	shallow	Na2SiO3	normal	day3	0.440856
	set2	shallow	control	normal	day7	set2	shallow	Na2SiO3	normal	day3	0.400331
	set2	shallow	control	normal	day7	set2	shallow	Na2SiO3	normal	day7	0.285347
	set2	shallow	control	normal	day7	set2	shallow	Na2SiO3	normal	day7	0.286527
	set2	shallow	control	normal	day7	set2	shallow	Na2SiO3	normal	day7	0.269219
	set2	shallow	control	normal	day7	set2	shallow	Na2SiO3	normal	day7	0.289527
	set2	shallow	control	normal	day7	set2	shallow	Na2SiO3	normal	day7	0.226599
	set2	shallow	control	normal	day7	set2	shallow	Na2SiO3	normal	day7	0.248016
	set2	shallow	control	normal	day7	set2	shallow	Na2SiO3	normal	day7	0.235946
	set2	shallow	control	normal	day7	set2	shallow	Na2SiO3	normal	day7	0.306332
	set2	shallow	control	normal	day7	set2	shallow	Na2SiO3	normal	day7	0.209214
	set2	shallow	control	normal	day0	set2	shallow	NaPO4	normal	day3	0.625667
	set2	shallow	control	normal	day0	set2	shallow	NaPO4	normal	day3	0.673211
	set2	shallow	control	normal	day0	set2	shallow	NaPO4	normal	day3	0.634339
	set2	shallow	control	normal	day0	set2	shallow	NaPO4	normal	day3	0.638423
	set2	shallow	control	normal	day0	set2	shallow	NaPO4	normal	day3	0.672049
	set2	shallow	control	normal	day0	set2	shallow	NaPO4	normal	day3	0.639807
	set2	shallow	control	normal	day0	set2	shallow	NaPO4	normal	day7	0.714485
	set2	shallow	control	normal	day0	set2	shallow	NaPO4	normal	day7	0.709433
	set2	shallow	control	normal	day0	set2	shallow	NaPO4	normal	day7	0.728503
	set2	shallow	control	normal	day0	set2	shallow	NaPO4	normal	day7	0.716675
	set2	shallow	control	normal	day0	set2	shallow	NaPO4	normal	day7	0.718749
	set2	shallow	control	normal	day0	set2	shallow	NaPO4	normal	day7	0.730054
	set2	shallow	control	normal	day3	set2	shallow	NaPO4	normal	day3	0.395943
	set2	shallow	control	normal	day3	set2	shallow	NaPO4	normal	day3	0.479225
	set2	shallow	control	normal	day3	set2	shallow	NaPO4	normal	day3	0.394604
	set2	shallow	control	normal	day3	set2	shallow	NaPO4	normal	day3	0.376933
	set2	shallow	control	normal	day3	set2	shallow	NaPO4	normal	day3	0.466772
	set2	shallow	control	normal	day3	set2	shallow	NaPO4	normal	day3	0.359895
	set2	shallow	control	normal	day3	set2	shallow	NaPO4	normal	day3	0.367562
	set2	shallow	control	normal	day3	set2	shallow	NaPO4	normal	day3	0.438125
	set2	shallow	control	normal	day3	set2	shallow	NaPO4	normal	day3	0.333621
	set2	shallow	control	normal	day3	set2	shallow	NaPO4	normal	day7	0.539856
	set2	shallow	control	normal	day3	set2	shallow	NaPO4	normal	day7	0.536611
	set2	shallow	control	normal	day3	set2	shallow	NaPO4	normal	day7	0.556768
	set2	shallow	control	normal	day3	set2	shallow	NaPO4	normal	day7	0.53028
	set2	shallow	control	normal	day3	set2	shallow	NaPO4	normal	day7	0.522074
	set2	shallow	control	normal	day3	set2	shallow	NaPO4	normal	day7	0.552408
	set2	shallow	control	normal	day3	set2	shallow	NaPO4	normal	day7	0.505083
	set2	shallow	control	normal	day3	set2	shallow	NaPO4	normal	day7	0.502568
	set2	shallow	control	normal	day3	set2	shallow	NaPO4	normal	day7	0.525357
	set2	shallow	control	normal	day7	set2	shallow	NaPO4	normal	day3	0.455574
	set2	shallow	control	normal	day7	set2	shallow	NaPO4	normal	day3	0.580006
	set2	shallow	control	normal	day7	set2	shallow	NaPO4	normal	day3	0.433145
	set2	shallow	control	normal	day7	set2	shallow	NaPO4	normal	day3	0.433902
	set2	shallow	control	normal	day7	set2	shallow	NaPO4	normal	day3	0.553399
	set2	shallow	control	normal	day7	set2	shallow	NaPO4	normal	day3	0.404617
	set2	shallow	control	normal	day7	set2	shallow	NaPO4	normal	day3	0.441875
	set2	shallow	control	normal	day7	set2	shallow	NaPO4	normal	day3	0.589885
	set2	shallow	control	normal	day7	set2	shallow	NaPO4	normal	day3	0.428128
	set2	shallow	control	normal	day7	set2	shallow	NaPO4	normal	day7	0.314451
	set2	shallow	control	normal	day7	set2	shallow	NaPO4	normal	day7	0.320418
	set2	shallow	control	normal	day7	set2	shallow	NaPO4	normal	day7	0.342247
	set2	shallow	control	normal	day7	set2	shallow	NaPO4	normal	day7	0.264685
	set2	shallow	control	normal	day7	set2	shallow	NaPO4	normal	day7	0.249908
	set2	shallow	control	normal	day7	set2	shallow	NaPO4	normal	day7	0.29064
	set2	shallow	control	normal	day7	set2	shallow	NaPO4	normal	day7	0.338037
	set2	shallow	control	normal	day7	set2	shallow	NaPO4	normal	day7	0.335541
	set2	shallow	control	normal	day7	set2	shallow	NaPO4	normal	day7	0.378568
	set2	shallow	control	normal	day0	set2	shallow	ZnPO4	normal	day3	0.703477
	set2	shallow	control	normal	day0	set2	shallow	ZnPO4	normal	day3	0.696414
	set2	shallow	control	normal	day0	set2	shallow	ZnPO4	normal	day3	0.701315
	set2	shallow	control	normal	day0	set2	shallow	ZnPO4	normal	day3	0.70054
	set2	shallow	control	normal	day0	set2	shallow	ZnPO4	normal	day3	0.699606
	set2	shallow	control	normal	day0	set2	shallow	ZnPO4	normal	day3	0.699642
	set2	shallow	control	normal	day0	set2	shallow	ZnPO4	normal	day7	0.808437
	set2	shallow	control	normal	day0	set2	shallow	ZnPO4	normal	day7	0.816756
	set2	shallow	control	normal	day0	set2	shallow	ZnPO4	normal	day7	0.810432
	set2	shallow	control	normal	day0	set2	shallow	ZnPO4	normal	day7	0.809965
	set2	shallow	control	normal	day0	set2	shallow	ZnPO4	normal	day7	0.818969
	set2	shallow	control	normal	day0	set2	shallow	ZnPO4	normal	day7	0.809908
	set2	shallow	control	normal	day3	set2	shallow	ZnPO4	normal	day3	0.628141
	set2	shallow	control	normal	day3	set2	shallow	ZnPO4	normal	day3	0.630237
	set2	shallow	control	normal	day3	set2	shallow	ZnPO4	normal	day3	0.621968
	set2	shallow	control	normal	day3	set2	shallow	ZnPO4	normal	day3	0.611625
	set2	shallow	control	normal	day3	set2	shallow	ZnPO4	normal	day3	0.61494
	set2	shallow	control	normal	day3	set2	shallow	ZnPO4	normal	day3	0.614361
	set2	shallow	control	normal	day3	set2	shallow	ZnPO4	normal	day3	0.593122
	set2	shallow	control	normal	day3	set2	shallow	ZnPO4	normal	day3	0.587525
	set2	shallow	control	normal	day3	set2	shallow	ZnPO4	normal	day3	0.592867
	set2	shallow	control	normal	day3	set2	shallow	ZnPO4	normal	day7	0.733956
	set2	shallow	control	normal	day3	set2	shallow	ZnPO4	normal	day7	0.717496
	set2	shallow	control	normal	day3	set2	shallow	ZnPO4	normal	day7	0.732251
	set2	shallow	control	normal	day3	set2	shallow	ZnPO4	normal	day7	0.729642
	set2	shallow	control	normal	day3	set2	shallow	ZnPO4	normal	day7	0.716122
	set2	shallow	control	normal	day3	set2	shallow	ZnPO4	normal	day7	0.727949
	set2	shallow	control	normal	day3	set2	shallow	ZnPO4	normal	day7	0.703901
	set2	shallow	control	normal	day3	set2	shallow	ZnPO4	normal	day7	0.693218
	set2	shallow	control	normal	day3	set2	shallow	ZnPO4	normal	day7	0.699031
	set2	shallow	control	normal	day7	set2	shallow	ZnPO4	normal	day3	0.69639
	set2	shallow	control	normal	day7	set2	shallow	ZnPO4	normal	day3	0.700264
	set2	shallow	control	normal	day7	set2	shallow	ZnPO4	normal	day3	0.721659
	set2	shallow	control	normal	day7	set2	shallow	ZnPO4	normal	day3	0.696685
	set2	shallow	control	normal	day7	set2	shallow	ZnPO4	normal	day3	0.695315
	set2	shallow	control	normal	day7	set2	shallow	ZnPO4	normal	day3	0.717228
	set2	shallow	control	normal	day7	set2	shallow	ZnPO4	normal	day3	0.711616
	set2	shallow	control	normal	day7	set2	shallow	ZnPO4	normal	day3	0.710772
	set2	shallow	control	normal	day7	set2	shallow	ZnPO4	normal	day3	0.730495
	set2	shallow	control	normal	day7	set2	shallow	ZnPO4	normal	day7	0.640387
	set2	shallow	control	normal	day7	set2	shallow	ZnPO4	normal	day7	0.638841
	set2	shallow	control	normal	day7	set2	shallow	ZnPO4	normal	day7	0.650803
	set2	shallow	control	normal	day7	set2	shallow	ZnPO4	normal	day7	0.607666
	set2	shallow	control	normal	day7	set2	shallow	ZnPO4	normal	day7	0.607773
	set2	shallow	control	normal	day7	set2	shallow	ZnPO4	normal	day7	0.622342
	set2	shallow	control	normal	day7	set2	shallow	ZnPO4	normal	day7	0.66132
	set2	shallow	control	normal	day7	set2	shallow	ZnPO4	normal	day7	0.658378
	set2	shallow	control	normal	day7	set2	shallow	ZnPO4	normal	day7	0.674357
	set2	shallow	Na2SiO3	normal	day3	set2	shallow	Na2SiO3	normal	day3	0.238178
	set2	shallow	Na2SiO3	normal	day3	set2	shallow	Na2SiO3	normal	day3	0.164288
	set2	shallow	Na2SiO3	normal	day3	set2	shallow	Na2SiO3	normal	day3	0.229206
	set2	shallow	Na2SiO3	normal	day3	set2	shallow	Na2SiO3	normal	day7	0.391121
	set2	shallow	Na2SiO3	normal	day3	set2	shallow	Na2SiO3	normal	day7	0.479002
	set2	shallow	Na2SiO3	normal	day3	set2	shallow	Na2SiO3	normal	day7	0.399365
	set2	shallow	Na2SiO3	normal	day3	set2	shallow	Na2SiO3	normal	day7	0.442649
	set2	shallow	Na2SiO3	normal	day3	set2	shallow	Na2SiO3	normal	day7	0.410253
	set2	shallow	Na2SiO3	normal	day3	set2	shallow	Na2SiO3	normal	day7	0.529024
	set2	shallow	Na2SiO3	normal	day3	set2	shallow	Na2SiO3	normal	day7	0.450631
	set2	shallow	Na2SiO3	normal	day3	set2	shallow	Na2SiO3	normal	day7	0.468083
	set2	shallow	Na2SiO3	normal	day3	set2	shallow	Na2SiO3	normal	day7	0.386099
	set2	shallow	Na2SiO3	normal	day7	set2	shallow	Na2SiO3	normal	day7	0.330697
	set2	shallow	Na2SiO3	normal	day7	set2	shallow	Na2SiO3	normal	day7	0.24157
	set2	shallow	Na2SiO3	normal	day7	set2	shallow	Na2SiO3	normal	day7	0.267967
	set2	shallow	Na2SiO3	normal	day3	set2	shallow	NaPO4	normal	day3	0.328718
	set2	shallow	Na2SiO3	normal	day3	set2	shallow	NaPO4	normal	day3	0.444326
	set2	shallow	Na2SiO3	normal	day3	set2	shallow	NaPO4	normal	day3	0.288635
	set2	shallow	Na2SiO3	normal	day3	set2	shallow	NaPO4	normal	day3	0.350785
	set2	shallow	Na2SiO3	normal	day3	set2	shallow	NaPO4	normal	day3	0.507375
	set2	shallow	Na2SiO3	normal	day3	set2	shallow	NaPO4	normal	day3	0.356795
	set2	shallow	Na2SiO3	normal	day3	set2	shallow	NaPO4	normal	day3	0.277342
	set2	shallow	Na2SiO3	normal	day3	set2	shallow	NaPO4	normal	day3	0.446093
	set2	shallow	Na2SiO3	normal	day3	set2	shallow	NaPO4	normal	day3	0.293352
	set2	shallow	Na2SiO3	normal	day3	set2	shallow	NaPO4	normal	day7	0.504991
	set2	shallow	Na2SiO3	normal	day3	set2	shallow	NaPO4	normal	day7	0.484649
	set2	shallow	Na2SiO3	normal	day3	set2	shallow	NaPO4	normal	day7	0.518789
	set2	shallow	Na2SiO3	normal	day3	set2	shallow	NaPO4	normal	day7	0.534954
	set2	shallow	Na2SiO3	normal	day3	set2	shallow	NaPO4	normal	day7	0.53425
	set2	shallow	Na2SiO3	normal	day3	set2	shallow	NaPO4	normal	day7	0.574663
	set2	shallow	Na2SiO3	normal	day3	set2	shallow	NaPO4	normal	day7	0.492911
	set2	shallow	Na2SiO3	normal	day3	set2	shallow	NaPO4	normal	day7	0.475813
	set2	shallow	Na2SiO3	normal	day3	set2	shallow	NaPO4	normal	day7	0.519552
	set2	shallow	Na2SiO3	normal	day7	set2	shallow	NaPO4	normal	day3	0.455808
	set2	shallow	Na2SiO3	normal	day7	set2	shallow	NaPO4	normal	day3	0.565958
	set2	shallow	Na2SiO3	normal	day7	set2	shallow	NaPO4	normal	day3	0.422146
	set2	shallow	Na2SiO3	normal	day7	set2	shallow	NaPO4	normal	day3	0.447845
	set2	shallow	Na2SiO3	normal	day7	set2	shallow	NaPO4	normal	day3	0.568675
	set2	shallow	Na2SiO3	normal	day7	set2	shallow	NaPO4	normal	day3	0.439668
	set2	shallow	Na2SiO3	normal	day7	set2	shallow	NaPO4	normal	day3	0.403161
	set2	shallow	Na2SiO3	normal	day7	set2	shallow	NaPO4	normal	day3	0.562282
	set2	shallow	Na2SiO3	normal	day7	set2	shallow	NaPO4	normal	day3	0.393998
[truncated: 1,164 more rows]

## Sheet: Table S6
	Table S6.
	Log2 fold-change from mean relative abundances for ASVs associated with pipe corrosion.
	Fold-change was calculated between treatment microcosms (microbial communities incubated with corrosion inhibitors)
	and control microcosms (same sample communities without corrosion inhibitors) at the end of incubations (day 7).
	Microcosm			ASV taxonomy			Log2 mean abundance in replicates
	Water source	Inhibitor level	Inhibitor	ASV	Phylum	Genus	Experiment	Control	Fold change
	deep	normal	ZnPO4	ASV01894	Proteobacteria	Desulfomicrobium	-16.0898	-16.3915	-0.301732
	deep	normal	Na2SiO3	ASV01250	Proteobacteria	Geobacter	-16.3915	-15.6642	0.727286
	deep	normal	NaPO4	ASV01250	Proteobacteria	Geobacter	-16.3915	-15.6642	0.727286
	deep	normal	ZnPO4	ASV01250	Proteobacteria	Geobacter	-15.8441	-15.6642	0.179899
	deep	normal	ZnPO4	ASV02063	Proteobacteria	Geothermobacter	-16.2191	-16.3915	-0.172455
	deep	normal	Na2SiO3	ASV00375	Proteobacteria	Leptothrix	-12.5292	-16.3915	-3.86237
	deep	normal	Na2SiO3	ASV00033	Proteobacteria	Leptothrix	-7.8183	-8.0254	-0.207101
	deep	normal	NaPO4	ASV00375	Proteobacteria	Leptothrix	-12.0755	-16.3915	-4.31601
	deep	normal	NaPO4	ASV00033	Proteobacteria	Leptothrix	-7.57431	-8.0254	-0.451091
	deep	normal	ZnPO4	ASV00375	Proteobacteria	Leptothrix	-12.3951	-16.3915	-3.99642
	deep	normal	ZnPO4	ASV00033	Proteobacteria	Leptothrix	-7.39712	-8.0254	-0.628282
	deep	normal	Na2SiO3	ASV00818	Proteobacteria	Pseudomonas	-11.3311	-13.8231	-2.49193
	deep	normal	Na2SiO3	ASV01808	Proteobacteria	Pseudomonas	-15.3208	-15.3413	-0.020506
	deep	normal	Na2SiO3	ASV00408	Proteobacteria	Pseudomonas	-12.3637	-12.0241	0.339579
	deep	normal	NaPO4	ASV00818	Proteobacteria	Pseudomonas	-11.0102	-13.8231	-2.81288
	deep	normal	NaPO4	ASV01211	Proteobacteria	Pseudomonas	-14.7583	-16.3915	-1.63319
	deep	normal	NaPO4	ASV01808	Proteobacteria	Pseudomonas	-16.3915	-15.3413	1.05018
	deep	normal	NaPO4	ASV00408	Proteobacteria	Pseudomonas	-14.9718	-12.0241	2.94767
	deep	normal	ZnPO4	ASV00818	Proteobacteria	Pseudomonas	-11.4532	-13.8231	-2.36985
	deep	normal	ZnPO4	ASV00408	Proteobacteria	Pseudomonas	-12.2757	-12.0241	0.251547
	deep	normal	ZnPO4	ASV01808	Proteobacteria	Pseudomonas	-16.3915	-15.3413	1.05018
	deep	normal	NaPO4	ASV02964	Proteobacteria	Shewanella	-15.6358	-16.3915	-0.75577
	shallow	high	Na2SiO3	ASV00575	Proteobacteria	Desulfobulbus	-14.9886	-11.3629	3.62576
	shallow	high	NaPO4	ASV00575	Proteobacteria	Desulfobulbus	-11.3185	-11.3629	-0.0443788
	shallow	high	ZnPO4	ASV00575	Proteobacteria	Desulfobulbus	-13.8546	-11.3629	2.49178
	shallow	high	ZnPO4	ASV03211	Firmicutes	Desulfosporosinus	-15.5417	-16.3915	-0.849838
	shallow	high	Na2SiO3	ASV01694	Proteobacteria	Geobacter	-13.3548	-15.1084	-1.75354
	shallow	high	Na2SiO3	ASV01250	Proteobacteria	Geobacter	-14.8355	-13.6842	1.15129
	shallow	high	NaPO4	ASV01694	Proteobacteria	Geobacter	-15.3974	-15.1084	0.28898
	shallow	high	NaPO4	ASV01250	Proteobacteria	Geobacter	-14.8477	-13.6842	1.16346
	shallow	high	ZnPO4	ASV01250	Proteobacteria	Geobacter	-11.9562	-13.6842	-1.72795
	shallow	high	ZnPO4	ASV00864	Proteobacteria	Geobacter	-14.9798	-16.3915	-1.41172
	shallow	high	ZnPO4	ASV02212	Proteobacteria	Geobacter	-15.2713	-16.3915	-1.12023
	shallow	high	ZnPO4	ASV01694	Proteobacteria	Geobacter	-16.3915	-15.1084	1.28315
	shallow	high	Na2SiO3	ASV02063	Proteobacteria	Geothermobacter	-15.4603	-12.9186	2.54174
	shallow	high	NaPO4	ASV02063	Proteobacteria	Geothermobacter	-15.2775	-12.9186	2.35893
	shallow	high	ZnPO4	ASV02063	Proteobacteria	Geothermobacter	-13.9039	-12.9186	0.985382
	shallow	high	Na2SiO3	ASV00291	Proteobacteria	Leptothrix	-11.5924	-16.3915	-4.79912
	shallow	high	Na2SiO3	ASV00373	Proteobacteria	Leptothrix	-11.7003	-16.3915	-4.69123
	shallow	high	Na2SiO3	ASV00020	Proteobacteria	Leptothrix	-9.97902	-9.77759	0.201429
	shallow	high	Na2SiO3	ASV00033	Proteobacteria	Leptothrix	-16.3915	-9.86722	6.52431
	shallow	high	NaPO4	ASV00291	Proteobacteria	Leptothrix	-10.7657	-16.3915	-5.62582
	shallow	high	NaPO4	ASV00373	Proteobacteria	Leptothrix	-11.9629	-16.3915	-4.42866
	shallow	high	NaPO4	ASV00033	Proteobacteria	Leptothrix	-9.40015	-9.86722	-0.467063
	shallow	high	NaPO4	ASV00020	Proteobacteria	Leptothrix	-10.4983	-9.77759	0.720743
	shallow	high	ZnPO4	ASV00033	Proteobacteria	Leptothrix	-12.3263	-9.86722	2.45911
	shallow	high	ZnPO4	ASV00020	Proteobacteria	Leptothrix	-12.6721	-9.77759	2.89456
	shallow	high	Na2SiO3	ASV00393	Proteobacteria	Pseudomonas	-6.65559	-16.3915	-9.73594
	shallow	high	Na2SiO3	ASV00649	Proteobacteria	Pseudomonas	-8.62819	-16.3915	-7.76334
	shallow	high	Na2SiO3	ASV01369	Proteobacteria	Pseudomonas	-9.91144	-14.9739	-5.06248
	shallow	high	Na2SiO3	ASV00434	Proteobacteria	Pseudomonas	-8.03028	-11.1999	-3.16958
	shallow	high	Na2SiO3	ASV02357	Proteobacteria	Pseudomonas	-14.4223	-16.3915	-1.96919
	shallow	high	Na2SiO3	ASV00408	Proteobacteria	Pseudomonas	-11.5196	-12.0585	-0.53893
	shallow	high	Na2SiO3	ASV00818	Proteobacteria	Pseudomonas	-16.3915	-14.9208	1.47077
	shallow	high	Na2SiO3	ASV00754	Proteobacteria	Pseudomonas	-9.91943	-7.73593	2.18349
	shallow	high	NaPO4	ASV01211	Proteobacteria	Pseudomonas	-14.7719	-16.3915	-1.61965
	shallow	high	NaPO4	ASV01808	Proteobacteria	Pseudomonas	-14.87	-16.3915	-1.5215
	shallow	high	NaPO4	ASV00649	Proteobacteria	Pseudomonas	-15.1052	-16.3915	-1.28632
	shallow	high	NaPO4	ASV00818	Proteobacteria	Pseudomonas	-13.7755	-14.9208	-1.14529
	shallow	high	NaPO4	ASV00434	Proteobacteria	Pseudomonas	-10.6501	-11.1999	-0.549802
	shallow	high	NaPO4	ASV00408	Proteobacteria	Pseudomonas	-12.8144	-12.0585	0.755922
	shallow	high	NaPO4	ASV01369	Proteobacteria	Pseudomonas	-16.3915	-14.9739	1.41761
	shallow	high	NaPO4	ASV00754	Proteobacteria	Pseudomonas	-10.3647	-7.73593	2.6288
	shallow	high	ZnPO4	ASV00649	Proteobacteria	Pseudomonas	-11.1446	-16.3915	-5.24692
	shallow	high	ZnPO4	ASV01211	Proteobacteria	Pseudomonas	-13.9093	-16.3915	-2.48225
	shallow	high	ZnPO4	ASV01808	Proteobacteria	Pseudomonas	-15.2328	-16.3915	-1.15873
	shallow	high	ZnPO4	ASV00818	Proteobacteria	Pseudomonas	-14.53	-14.9208	-0.390754
	shallow	high	ZnPO4	ASV00434	Proteobacteria	Pseudomonas	-11.537	-11.1999	0.337128
	shallow	high	ZnPO4	ASV01369	Proteobacteria	Pseudomonas	-16.3915	-14.9739	1.41761
	shallow	high	ZnPO4	ASV00408	Proteobacteria	Pseudomonas	-13.8878	-12.0585	1.82931
	shallow	high	ZnPO4	ASV00754	Proteobacteria	Pseudomonas	-14.9183	-7.73593	7.1824
	shallow	high	ZnPO4	ASV02964	Proteobacteria	Shewanella	-15.0465	-16.3915	-1.34498
	shallow	high	Na2SiO3	ASV01703	Epsilonbacteraeota	Sulfurospirillum	-14.9886	-16.3915	-1.4029
	shallow	high	ZnPO4	ASV01703	Epsilonbacteraeota	Sulfurospirillum	-15.5305	-16.3915	-0.861032
	shallow	high	Na2SiO3	ASV01963	Proteobacteria	Thiobacillus	-15.0197	-15.1123	-0.0926018
	shallow	high	NaPO4	ASV01963	Proteobacteria	Thiobacillus	-13.0828	-15.1123	-2.02947
	shallow	high	ZnPO4	ASV01963	Proteobacteria	Thiobacillus	-16.3915	-15.1123	1.27926
	shallow	normal	Na2SiO3	ASV00575	Proteobacteria	Desulfobulbus	-10.3734	-10.5627	-0.189288
	shallow	normal	NaPO4	ASV00575	Proteobacteria	Desulfobulbus	-10.8388	-10.5627	0.276073
	shallow	normal	ZnPO4	ASV00575	Proteobacteria	Desulfobulbus	-10.4234	-10.5627	-0.139295
	shallow	normal	Na2SiO3	ASV01894	Proteobacteria	Desulfomicrobium	-15.4867	-15.7462	-0.259494
	shallow	normal	NaPO4	ASV01894	Proteobacteria	Desulfomicrobium	-16.3915	-15.7462	0.645286
	shallow	normal	ZnPO4	ASV01894	Proteobacteria	Desulfomicrobium	-16.3915	-15.7462	0.645286
	shallow	normal	Na2SiO3	ASV03211	Firmicutes	Desulfosporosinus	-16.3915	-15.4	0.991542
	shallow	normal	NaPO4	ASV03211	Firmicutes	Desulfosporosinus	-16.3915	-15.4	0.991542
	shallow	normal	ZnPO4	ASV03211	Firmicutes	Desulfosporosinus	-16.3915	-15.4	0.991542
	shallow	normal	Na2SiO3	ASV01250	Proteobacteria	Geobacter	-13.8605	-16.3915	-2.53102
	shallow	normal	Na2SiO3	ASV02212	Proteobacteria	Geobacter	-15.1318	-16.3915	-1.25972
	shallow	normal	Na2SiO3	ASV00864	Proteobacteria	Geobacter	-10.9659	-11.0705	-0.104625
	shallow	normal	NaPO4	ASV01250	Proteobacteria	Geobacter	-12.9489	-16.3915	-3.44258
	shallow	normal	NaPO4	ASV02212	Proteobacteria	Geobacter	-15.0918	-16.3915	-1.29973
	shallow	normal	NaPO4	ASV00864	Proteobacteria	Geobacter	-12.7532	-11.0705	1.68268
	shallow	normal	ZnPO4	ASV01250	Proteobacteria	Geobacter	-12.8193	-16.3915	-3.57219
	shallow	normal	ZnPO4	ASV02212	Proteobacteria	Geobacter	-15.0493	-16.3915	-1.34226
	shallow	normal	ZnPO4	ASV00864	Proteobacteria	Geobacter	-12.8477	-11.0705	1.77724
	shallow	normal	ZnPO4	ASV02063	Proteobacteria	Geothermobacter	-14.9505	-16.3915	-1.44101
	shallow	normal	Na2SiO3	ASV00375	Proteobacteria	Leptothrix	-14.1565	-16.3915	-2.23503
	shallow	normal	Na2SiO3	ASV00033	Proteobacteria	Leptothrix	-6.63759	-6.6865	-0.0489087
	shallow	normal	Na2SiO3	ASV00373	Proteobacteria	Leptothrix	-8.73031	-8.76412	-0.0338104
	shallow	normal	Na2SiO3	ASV00020	Proteobacteria	Leptothrix	-5.41246	-5.35078	0.0616751
	shallow	normal	Na2SiO3	ASV00291	Proteobacteria	Leptothrix	-8.82684	-8.55101	0.275829
	shallow	normal	Na2SiO3	ASV00355	Proteobacteria	Leptothrix	-12.1835	-9.90855	2.27498
	shallow	normal	NaPO4	ASV00375	Proteobacteria	Leptothrix	-9.3503	-16.3915	-7.04122
	shallow	normal	NaPO4	ASV00033	Proteobacteria	Leptothrix	-6.50056	-6.6865	-0.185937
	shallow	normal	NaPO4	ASV00291	Proteobacteria	Leptothrix	-8.6378	-8.55101	0.0867901
	shallow	normal	NaPO4	ASV00373	Proteobacteria	Leptothrix	-9.16932	-8.76412	0.405198
	shallow	normal	NaPO4	ASV00020	Proteobacteria	Leptothrix	-5.87272	-5.35078	0.521936
	shallow	normal	NaPO4	ASV00355	Proteobacteria	Leptothrix	-12.2647	-9.90855	2.35617
	shallow	normal	ZnPO4	ASV00375	Proteobacteria	Leptothrix	-7.56421	-16.3915	-8.82732
	shallow	normal	ZnPO4	ASV00355	Proteobacteria	Leptothrix	-6.78833	-9.90855	-3.12022
	shallow	normal	ZnPO4	ASV00033	Proteobacteria	Leptothrix	-6.99798	-6.6865	0.311479
	shallow	normal	ZnPO4	ASV00020	Proteobacteria	Leptothrix	-6.29235	-5.35078	0.94157
	shallow	normal	ZnPO4	ASV00373	Proteobacteria	Leptothrix	-11.8273	-8.76412	3.06317
	shallow	normal	ZnPO4	ASV00291	Proteobacteria	Leptothrix	-14.3645	-8.55101	5.81353
	shallow	normal	Na2SiO3	ASV00649	Proteobacteria	Pseudomonas	-14.4202	-16.3915	-1.97132
	shallow	normal	Na2SiO3	ASV00434	Proteobacteria	Pseudomonas	-15.1565	-15.2179	-0.0614231
	shallow	normal	Na2SiO3	ASV00934	Proteobacteria	Pseudomonas	-11.0757	-11.0378	0.037945
	shallow	normal	Na2SiO3	ASV01369	Proteobacteria	Pseudomonas	-14.3277	-13.9876	0.340141
	shallow	normal	NaPO4	ASV00434	Proteobacteria	Pseudomonas	-12.9758	-15.2179	-2.24208
	shallow	normal	NaPO4	ASV01369	Proteobacteria	Pseudomonas	-12.0994	-13.9876	-1.88817
	shallow	normal	NaPO4	ASV00649	Proteobacteria	Pseudomonas	-15.1359	-16.3915	-1.25566
	shallow	normal	NaPO4	ASV00934	Proteobacteria	Pseudomonas	-11.7365	-11.0378	0.698712
	shallow	normal	ZnPO4	ASV02357	Proteobacteria	Pseudomonas	-14.122	-16.3915	-2.26948
	shallow	normal	ZnPO4	ASV00649	Proteobacteria	Pseudomonas	-15.4212	-16.3915	-0.970349
	shallow	normal	ZnPO4	ASV00934	Proteobacteria	Pseudomonas	-11.6226	-11.0378	0.584837
	shallow	normal	ZnPO4	ASV00434	Proteobacteria	Pseudomonas	-16.3915	-15.2179	1.17361
	shallow	normal	ZnPO4	ASV01369	Proteobacteria	Pseudomonas	-16.3915	-13.9876	2.40397
	shallow	normal	Na2SiO3	ASV01703	Epsilonbacteraeota	Sulfurospirillum	-15.564	-16.3915	-0.827566
	shallow	normal	Na2SiO3	ASV01963	Proteobacteria	Thiobacillus	-16.3915	-13.3152	3.07633
	shallow	normal	NaPO4	ASV01963	Proteobacteria	Thiobacillus	-16.3915	-13.3152	3.07633
	shallow	normal	ZnPO4	ASV01963	Proteobacteria	Thiobacillus	-16.3915	-13.3152	3.07633

## Sheet: Table S7
	Table S7.
	Log2 fold-change from mean relative abundances for ASVs associated with pathogens.
	Fold-change was calculated between treatment microcosms (microbial communities incubated with corrosion inhibitors)
	and control microcosms (same sample communities without corrosion inhibitors) at the end of incubations (day 7).
	Microcosm			ASV taxonomy			Log2 mean abundance in replicates
	Water source	Inhibitor level	Inhibitor	ASV	Phylum	Genus	Experiment	Control	Fold change
	deep	normal	Na2SiO3	ASV02866	Proteobacteria	Legionella	-14.1038	-15.578	-1.47419
	deep	normal	Na2SiO3	ASV01353	Proteobacteria	Legionella	-12.7018	-13.4648	-0.762918
	deep	normal	Na2SiO3	ASV00671	Proteobacteria	Legionella	-9.94572	-10.0919	-0.146232
	deep	normal	Na2SiO3	ASV01144	Proteobacteria	Legionella	-12.2095	-11.3883	0.821219
	deep	normal	Na2SiO3	ASV02219	Proteobacteria	Legionella	-15.7249	-13.3224	2.40248
	deep	normal	NaPO4	ASV01353	Proteobacteria	Legionella	-12.8844	-13.4648	-0.580372
	deep	normal	NaPO4	ASV00671	Proteobacteria	Legionella	-9.96361	-10.0919	-0.128341
	deep	normal	NaPO4	ASV01144	Proteobacteria	Legionella	-11.8118	-11.3883	0.423508
	deep	normal	NaPO4	ASV02866	Proteobacteria	Legionella	-16.3915	-15.578	0.813541
	deep	normal	NaPO4	ASV02219	Proteobacteria	Legionella	-16.3915	-13.3224	3.06915
	deep	normal	ZnPO4	ASV02730	Proteobacteria	Legionella	-12.874	-16.3915	-3.51754
	deep	normal	ZnPO4	ASV01353	Proteobacteria	Legionella	-11.1551	-13.4648	-2.30968
	deep	normal	ZnPO4	ASV00671	Proteobacteria	Legionella	-9.89473	-10.0919	-0.197215
	deep	normal	ZnPO4	ASV01144	Proteobacteria	Legionella	-11.3356	-11.3883	-0.0526206
	deep	normal	ZnPO4	ASV02866	Proteobacteria	Legionella	-16.3915	-15.578	0.813541
	deep	normal	ZnPO4	ASV02219	Proteobacteria	Legionella	-15.4958	-13.3224	2.17339
	deep	normal	Na2SiO3	ASV01572	Actinobacteria	Mycobacterium	-13.7543	-12.9271	0.827255
	deep	normal	NaPO4	ASV01572	Actinobacteria	Mycobacterium	-12.3168	-12.9271	-0.61028
	deep	normal	ZnPO4	ASV01572	Actinobacteria	Mycobacterium	-13.9606	-12.9271	1.03346
	deep	normal	Na2SiO3	ASV00818	Proteobacteria	Pseudomonas	-11.3311	-13.8231	-2.49193
	deep	normal	Na2SiO3	ASV01808	Proteobacteria	Pseudomonas	-15.3208	-15.3413	-0.020506
	deep	normal	Na2SiO3	ASV00408	Proteobacteria	Pseudomonas	-12.3637	-12.0241	0.339579
	deep	normal	NaPO4	ASV00818	Proteobacteria	Pseudomonas	-11.0102	-13.8231	-2.81288
	deep	normal	NaPO4	ASV01211	Proteobacteria	Pseudomonas	-14.7583	-16.3915	-1.63319
	deep	normal	NaPO4	ASV01808	Proteobacteria	Pseudomonas	-16.3915	-15.3413	1.05018
	deep	normal	NaPO4	ASV00408	Proteobacteria	Pseudomonas	-14.9718	-12.0241	2.94767
	deep	normal	ZnPO4	ASV00818	Proteobacteria	Pseudomonas	-11.4532	-13.8231	-2.36985
	deep	normal	ZnPO4	ASV00408	Proteobacteria	Pseudomonas	-12.2757	-12.0241	0.251547
	deep	normal	ZnPO4	ASV01808	Proteobacteria	Pseudomonas	-16.3915	-15.3413	1.05018
	shallow	high	Na2SiO3	ASV02056	Proteobacteria	Legionella	-14.8579	-16.3915	-1.53368
	shallow	high	Na2SiO3	ASV01943	Proteobacteria	Legionella	-14.9886	-13.7915	1.19712
	shallow	high	Na2SiO3	ASV00773	Proteobacteria	Legionella	-16.3915	-10.1076	6.28388
	shallow	high	NaPO4	ASV02056	Proteobacteria	Legionella	-14.9333	-16.3915	-1.45827
	shallow	high	NaPO4	ASV01943	Proteobacteria	Legionella	-13.687	-13.7915	-0.104512
	shallow	high	NaPO4	ASV00773	Proteobacteria	Legionella	-11.9446	-10.1076	1.83692
	shallow	high	ZnPO4	ASV02056	Proteobacteria	Legionella	-11.8823	-16.3915	-4.50924
	shallow	high	ZnPO4	ASV01943	Proteobacteria	Legionella	-16.3915	-13.7915	2.60002
	shallow	high	ZnPO4	ASV00773	Proteobacteria	Legionella	-16.3915	-10.1076	6.28388
	shallow	high	Na2SiO3	ASV00393	Proteobacteria	Pseudomonas	-6.65559	-16.3915	-9.73594
	shallow	high	Na2SiO3	ASV00649	Proteobacteria	Pseudomonas	-8.62819	-16.3915	-7.76334
	shallow	high	Na2SiO3	ASV01369	Proteobacteria	Pseudomonas	-9.91144	-14.9739	-5.06248
	shallow	high	Na2SiO3	ASV00434	Proteobacteria	Pseudomonas	-8.03028	-11.1999	-3.16958
	shallow	high	Na2SiO3	ASV02357	Proteobacteria	Pseudomonas	-14.4223	-16.3915	-1.96919
	shallow	high	Na2SiO3	ASV00408	Proteobacteria	Pseudomonas	-11.5196	-12.0585	-0.53893
	shallow	high	Na2SiO3	ASV00818	Proteobacteria	Pseudomonas	-16.3915	-14.9208	1.47077
	shallow	high	Na2SiO3	ASV00754	Proteobacteria	Pseudomonas	-9.91943	-7.73593	2.18349
	shallow	high	NaPO4	ASV01211	Proteobacteria	Pseudomonas	-14.7719	-16.3915	-1.61965
	shallow	high	NaPO4	ASV01808	Proteobacteria	Pseudomonas	-14.87	-16.3915	-1.5215
	shallow	high	NaPO4	ASV00649	Proteobacteria	Pseudomonas	-15.1052	-16.3915	-1.28632
	shallow	high	NaPO4	ASV00818	Proteobacteria	Pseudomonas	-13.7755	-14.9208	-1.14529
	shallow	high	NaPO4	ASV00434	Proteobacteria	Pseudomonas	-10.6501	-11.1999	-0.549802
	shallow	high	NaPO4	ASV00408	Proteobacteria	Pseudomonas	-12.8144	-12.0585	0.755922
	shallow	high	NaPO4	ASV01369	Proteobacteria	Pseudomonas	-16.3915	-14.9739	1.41761
	shallow	high	NaPO4	ASV00754	Proteobacteria	Pseudomonas	-10.3647	-7.73593	2.6288
	shallow	high	ZnPO4	ASV00649	Proteobacteria	Pseudomonas	-11.1446	-16.3915	-5.24692
	shallow	high	ZnPO4	ASV01211	Proteobacteria	Pseudomonas	-13.9093	-16.3915	-2.48225
	shallow	high	ZnPO4	ASV01808	Proteobacteria	Pseudomonas	-15.2328	-16.3915	-1.15873
	shallow	high	ZnPO4	ASV00818	Proteobacteria	Pseudomonas	-14.53	-14.9208	-0.390754
	shallow	high	ZnPO4	ASV00434	Proteobacteria	Pseudomonas	-11.537	-11.1999	0.337128
	shallow	high	ZnPO4	ASV01369	Proteobacteria	Pseudomonas	-16.3915	-14.9739	1.41761
	shallow	high	ZnPO4	ASV00408	Proteobacteria	Pseudomonas	-13.8878	-12.0585	1.82931
	shallow	high	ZnPO4	ASV00754	Proteobacteria	Pseudomonas	-14.9183	-7.73593	7.1824
	shallow	normal	Na2SiO3	ASV00318	Proteobacteria	Legionella	-10.5452	-13.0983	-2.55305
	shallow	normal	Na2SiO3	ASV01504	Proteobacteria	Legionella	-15.0096	-16.3915	-1.38189
	shallow	normal	Na2SiO3	ASV02056	Proteobacteria	Legionella	-15.2936	-16.3915	-1.09791
	shallow	normal	Na2SiO3	ASV00773	Proteobacteria	Legionella	-11.0721	-10.4071	0.664981
	shallow	normal	Na2SiO3	ASV01943	Proteobacteria	Legionella	-16.3915	-15.2793	1.11227
	shallow	normal	Na2SiO3	ASV02283	Proteobacteria	Legionella	-14.853	-12.9016	1.95134
	shallow	normal	NaPO4	ASV00318	Proteobacteria	Legionella	-10.5634	-13.0983	-2.53492
	shallow	normal	NaPO4	ASV02056	Proteobacteria	Legionella	-14.4629	-16.3915	-1.92859
	shallow	normal	NaPO4	ASV01943	Proteobacteria	Legionella	-15.4692	-15.2793	0.189941
	shallow	normal	NaPO4	ASV02283	Proteobacteria	Legionella	-15.1512	-12.9016	2.24954
	shallow	normal	NaPO4	ASV00773	Proteobacteria	Legionella	-12.9575	-10.4071	2.55033
	shallow	normal	ZnPO4	ASV00318	Proteobacteria	Legionella	-7.36923	-13.0983	-5.72906
	shallow	normal	ZnPO4	ASV01504	Proteobacteria	Legionella	-11.5204	-16.3915	-4.87112
	shallow	normal	ZnPO4	ASV02056	Proteobacteria	Legionella	-12.6949	-16.3915	-3.6966
	shallow	normal	ZnPO4	ASV01943	Proteobacteria	Legionella	-16.3915	-15.2793	1.11227
	shallow	normal	ZnPO4	ASV00773	Proteobacteria	Legionella	-12.3206	-10.4071	1.91346
	shallow	normal	ZnPO4	ASV02283	Proteobacteria	Legionella	-15.5417	-12.9016	2.64007
	shallow	normal	Na2SiO3	ASV01706	Actinobacteria	Mycobacterium	-14.8588	-15.2179	-0.359118
	shallow	normal	NaPO4	ASV01706	Actinobacteria	Mycobacterium	-13.3678	-15.2179	-1.85011
	shallow	normal	ZnPO4	ASV01706	Actinobacteria	Mycobacterium	-10.5954	-15.2179	-4.62252
	shallow	normal	Na2SiO3	ASV00649	Proteobacteria	Pseudomonas	-14.4202	-16.3915	-1.97132
	shallow	normal	Na2SiO3	ASV00434	Proteobacteria	Pseudomonas	-15.1565	-15.2179	-0.0614231
	shallow	normal	Na2SiO3	ASV00934	Proteobacteria	Pseudomonas	-11.0757	-11.0378	0.037945
	shallow	normal	Na2SiO3	ASV01369	Proteobacteria	Pseudomonas	-14.3277	-13.9876	0.340141
	shallow	normal	NaPO4	ASV00434	Proteobacteria	Pseudomonas	-12.9758	-15.2179	-2.24208
	shallow	normal	NaPO4	ASV01369	Proteobacteria	Pseudomonas	-12.0994	-13.9876	-1.88817
	shallow	normal	NaPO4	ASV00649	Proteobacteria	Pseudomonas	-15.1359	-16.3915	-1.25566
	shallow	normal	NaPO4	ASV00934	Proteobacteria	Pseudomonas	-11.7365	-11.0378	0.698712
	shallow	normal	ZnPO4	ASV02357	Proteobacteria	Pseudomonas	-14.122	-16.3915	-2.26948
	shallow	normal	ZnPO4	ASV00649	Proteobacteria	Pseudomonas	-15.4212	-16.3915	-0.970349
	shallow	normal	ZnPO4	ASV00934	Proteobacteria	Pseudomonas	-11.6226	-11.0378	0.584837
	shallow	normal	ZnPO4	ASV00434	Proteobacteria	Pseudomonas	-16.3915	-15.2179	1.17361
	shallow	normal	ZnPO4	ASV01369	Proteobacteria	Pseudomonas	-16.3915	-13.9876	2.40397
